# Supplementary material for: Coastal Shorebirds Delay Maturity More Than Inland Ones
Source: Ecol Evol. 2025 Jun 27;15(7):e71679. doi: 10.1002/ece3.71679 (PMC12203014; doi:10.1002/ece3.71679)
Supplement: Supplementary file 1 — Data S1 [file ECE3-15-e71679-s001.zip]

Archive with 4 entries (4 files):
- ece371679-sup-0001-DataS1.tre
- ece371679-sup-0002-DataS2.R
- ece371679-sup-0003-DataS3.csv
- ece371679-sup-0004-DataS4.trees
