# Supplementary material for: Coastal Shorebirds Delay Maturity More Than Inland Ones
Source: Ecol Evol. 2025 Jun 27;15(7):e71679. doi: 10.1002/ece3.71679 (PMC12203014; doi:10.1002/ece3.71679)
Supplement: Supplementary file 1 — Data S1 [file ECE3-15-e71679-s001.zip › ece371679-sup-0001-DataS1.tre]

#NEXUS
[Tree distribution from: The global diversity of birds in space and time; W. Jetz, G. H. Thomas, J. B. Joy, K. Hartmann, A. O. Mooers doi:10.1038/nature11631]
[Subsampled and pruned from birdtree.org on 11/18/2016 13:52:17 ]
[Data: "Hackett All Species" (see Jetz et al. 2012 supplement for details)]
BEGIN TREES;
	TREE tree_4318 = ((Glareola_maldivarum:66.065125,(((Numenius_minutus:5.914126,Numenius_madagascariensis:5.914126):12.801721,Numenius_phaeopus:18.715847):33.476837,(((((Gallinago_megala:13.439625,Gallinago_hardwickii:13.439625):21.230061,Limnodromus_semipalmatus:34.669685):3.201480,((Xenus_cinereus:24.366941,Phalaropus_lobatus:24.366941):7.393619,(((Heteroscelus_brevipes:7.533615,Heteroscelus_inca…
	TREE tree_4839 = ((Glareola_maldivarum:51.416004,((Numenius_phaeopus:11.618700,(Numenius_madagascariensis:4.392996,Numenius_minutus:4.392996):7.225705):21.068344,(((((Gallinago_hardwickii:6.293257,Gallinago_megala:6.293257):15.850819,Limnodromus_semipalmatus:22.144075):4.823033,((Actitis_hypoleucos:24.082973,(((Tringa_glareola:6.501041,(Tringa_stagnatilis:5.799757,Tringa_totanus:5.799757):0.70128…
	TREE tree_321 = ((Glareola_maldivarum:60.270882,((Numenius_phaeopus:16.403830,(Numenius_minutus:6.145084,Numenius_madagascariensis:6.145084):10.258745):25.788828,((Limosa_lapponica:14.929255,Limosa_limosa:14.929255):24.860569,((Arenaria_interpres:26.635262,((((((Calidris_ruficollis:3.359059,Calidris_alba:3.359059):4.399616,Calidris_minuta:7.758676):5.167483,Calidris_melanotos:12.926157):3.307034,…
	TREE tree_5295 = ((Glareola_maldivarum:60.090523,((Numenius_phaeopus:14.795874,(Numenius_minutus:4.443388,Numenius_madagascariensis:4.443388):10.352486):24.626875,(((Arenaria_interpres:27.401655,(((Philomachus_pugnax:15.985616,Limicola_falcinellus:15.985616):1.378532,((((((Calidris_minuta:2.244106,Calidris_ruficollis:2.244106):4.989799,Calidris_alba:7.233906):4.375744,Calidris_acuminata:11.609651…
	TREE tree_65 = ((Glareola_maldivarum:55.954048,(((Numenius_madagascariensis:3.571229,Numenius_minutus:3.571229):10.829414,Numenius_phaeopus:14.400644):23.685265,(((Arenaria_interpres:30.937820,((Calidris_ferruginea:17.470703,(((Calidris_ruficollis:13.040637,(Calidris_minuta:8.172532,(Calidris_acuminata:6.273467,Calidris_alba:6.273467):1.899065):4.868105):2.584836,Calidris_melanotos:15.625473):0.1…
	TREE tree_5334 = ((Glareola_maldivarum:59.665627,(((Numenius_minutus:5.267935,Numenius_madagascariensis:5.267935):17.509975,Numenius_phaeopus:22.777908):23.190086,(((Arenaria_interpres:29.923363,(((Calidris_tenuirostris:12.180886,Calidris_canutus:12.180886):5.904220,(Philomachus_pugnax:16.012453,Limicola_falcinellus:16.012453):2.072652):1.648458,(((((Calidris_minuta:5.690580,Calidris_alba:5.69058…
	TREE tree_7704 = ((Glareola_maldivarum:51.817467,(((Numenius_minutus:5.529184,Numenius_madagascariensis:5.529184):11.817927,Numenius_phaeopus:17.347111):21.803585,((Limosa_limosa:15.253102,Limosa_lapponica:15.253102):20.712265,((Arenaria_interpres:27.541702,((Philomachus_pugnax:16.241884,Limicola_falcinellus:16.241884):4.738162,((((Calidris_melanotos:11.876050,Calidris_ruficollis:11.876050):2.462…
	TREE tree_8620 = ((Glareola_maldivarum:67.099747,((Numenius_phaeopus:13.198347,(Numenius_madagascariensis:5.162345,Numenius_minutus:5.162345):8.036003):29.407970,((Limosa_lapponica:16.471138,Limosa_limosa:16.471138):22.253593,((Arenaria_interpres:27.899570,(((Calidris_ferruginea:16.352110,((Calidris_acuminata:12.797329,Calidris_subminuta:12.797329):3.430970,((Calidris_melanotos:11.211193,Calidris…
	TREE tree_7136 = ((Glareola_maldivarum:49.940285,((Numenius_phaeopus:12.636387,(Numenius_minutus:3.584483,Numenius_madagascariensis:3.584483):9.051903):23.812630,((Limosa_limosa:12.981253,Limosa_lapponica:12.981253):20.504971,(((Limnodromus_semipalmatus:26.982658,(Gallinago_hardwickii:11.916467,Gallinago_megala:11.916466):15.066193):3.117541,((Xenus_cinereus:23.549000,Phalaropus_lobatus:23.549000…
	TREE tree_7266 = ((Glareola_maldivarum:50.387035,((Numenius_phaeopus:13.961523,(Numenius_madagascariensis:4.732417,Numenius_minutus:4.732417):9.229107):19.236431,((Limosa_lapponica:11.874980,Limosa_limosa:11.874980):17.250708,((Arenaria_interpres:20.260405,((((((Calidris_alba:4.166303,Calidris_minuta:4.166303):7.893295,(Calidris_ferruginea:10.710344,(Calidris_melanotos:10.202225,Calidris_acuminat…
	TREE tree_1978 = ((Glareola_maldivarum:54.220467,(((Numenius_minutus:4.472036,Numenius_madagascariensis:4.472036):10.695669,Numenius_phaeopus:15.167706):21.588715,((Limosa_lapponica:11.471954,Limosa_limosa:11.471954):21.581322,((((Calidris_tenuirostris:11.647217,Calidris_canutus:11.647217):6.864706,((Limicola_falcinellus:17.603451,Philomachus_pugnax:17.603451):0.273109,((((Calidris_ruficollis:14.…
	TREE tree_4565 = ((Glareola_maldivarum:66.596924,((Numenius_phaeopus:18.003056,(Numenius_minutus:7.188244,Numenius_madagascariensis:7.188244):10.814812):29.183739,(((Arenaria_interpres:32.972206,(((Calidris_tenuirostris:12.396561,Calidris_canutus:12.396560):8.624866,(Limicola_falcinellus:19.425922,Philomachus_pugnax:19.425922):1.595504):1.047756,(Calidris_ferruginea:17.185213,(((Calidris_minuta:9…
	TREE tree_8763 = ((Glareola_maldivarum:59.521358,(((Numenius_minutus:5.894828,Numenius_madagascariensis:5.894828):9.724144,Numenius_phaeopus:15.618971):25.392033,((((((Xenus_cinereus:24.510664,Phalaropus_lobatus:24.510664):1.347363,((((Tringa_glareola:7.596857,Tringa_stagnatilis:7.596857):0.251642,Tringa_totanus:7.848499):6.577127,(Heteroscelus_brevipes:3.690107,Heteroscelus_incanus:3.690107):10.…
	TREE tree_7922 = ((Glareola_maldivarum:59.792473,((Numenius_phaeopus:14.458429,(Numenius_minutus:3.979687,Numenius_madagascariensis:3.979687):10.478742):22.936573,((Limosa_lapponica:12.904720,Limosa_limosa:12.904720):22.865810,((Arenaria_interpres:27.419901,(((Calidris_subminuta:15.503353,((Calidris_acuminata:11.773734,Calidris_melanotos:11.773734):1.448857,(Calidris_ferruginea:12.735922,(Calidri…
	TREE tree_8036 = ((Glareola_maldivarum:53.662468,((Numenius_phaeopus:14.008932,(Numenius_minutus:3.738963,Numenius_madagascariensis:3.738963):10.269969):23.726765,((Limosa_limosa:14.209029,Limosa_lapponica:14.209028):21.481197,((((Actitis_hypoleucos:27.053928,(((Tringa_stagnatilis:8.754413,(Tringa_totanus:6.202096,Tringa_glareola:6.202096):2.552317):4.563950,Tringa_nebularia:13.318362):0.504216,(…
	TREE tree_8247 = ((Glareola_maldivarum:59.638142,(((Numenius_madagascariensis:5.341802,Numenius_minutus:5.341801):11.342034,Numenius_phaeopus:16.683834):24.933626,((Limosa_lapponica:16.306263,Limosa_limosa:16.306263):21.065369,((Arenaria_interpres:29.563654,(((Calidris_ferruginea:18.611437,(Calidris_subminuta:17.369171,(((Calidris_minuta:9.609073,Calidris_alba:9.609073):6.340955,Calidris_acuminat…
	TREE tree_4379 = ((Glareola_maldivarum:65.553711,((Numenius_phaeopus:18.281250,(Numenius_minutus:5.318437,Numenius_madagascariensis:5.318437):12.962814):29.616976,(((Arenaria_interpres:26.112144,((Calidris_canutus:13.710259,(Calidris_acuminata:11.586798,Calidris_tenuirostris:11.586798):2.123462):7.745653,((Calidris_ferruginea:19.183987,((Calidris_melanotos:16.239872,(Calidris_minuta:7.086929,Cali…
	TREE tree_7876 = ((Glareola_maldivarum:64.485847,(((Numenius_madagascariensis:6.499047,Numenius_minutus:6.499047):8.768787,Numenius_phaeopus:15.267834):36.796143,(((((Gallinago_hardwickii:4.123663,Gallinago_megala:4.123663):34.247322,Limnodromus_semipalmatus:38.370987):2.959837,((Xenus_cinereus:33.380959,Phalaropus_lobatus:33.380959):2.939107,(((Tringa_nebularia:18.436352,((Tringa_totanus:12.2244…
	TREE tree_4500 = ((Glareola_maldivarum:52.188618,(((Numenius_madagascariensis:7.411418,Numenius_minutus:7.411418):7.023191,Numenius_phaeopus:14.434610):18.987000,(((((Gallinago_megala:12.019408,Gallinago_hardwickii:12.019408):13.546021,Limnodromus_semipalmatus:25.565430):3.584116,(Arenaria_interpres:24.869835,(((Calidris_acuminata:16.278654,(((Calidris_alba:8.262045,Calidris_minuta:8.262045):5.20…
	TREE tree_6364 = ((Glareola_maldivarum:53.030098,(((Numenius_minutus:4.233075,Numenius_madagascariensis:4.233075):6.637374,Numenius_phaeopus:10.870449):20.196983,((Limosa_lapponica:11.534541,Limosa_limosa:11.534540):15.235540,(((Limnodromus_semipalmatus:23.031860,(Gallinago_hardwickii:11.239550,Gallinago_megala:11.239550):11.792314):1.926783,((Xenus_cinereus:21.629837,Phalaropus_lobatus:21.629837…
	TREE tree_9472 = ((Glareola_maldivarum:53.965721,(((Numenius_minutus:3.437602,Numenius_madagascariensis:3.437602):7.868052,Numenius_phaeopus:11.305654):25.599367,((Limosa_lapponica:13.761057,Limosa_limosa:13.761057):22.275648,((Arenaria_interpres:25.366337,((Calidris_tenuirostris:8.444436,Calidris_canutus:8.444436):7.744753,((((Calidris_acuminata:11.959856,(Calidris_alba:6.590937,(Calidris_rufico…
	TREE tree_15 = ((Glareola_maldivarum:57.491348,(((Numenius_madagascariensis:3.006480,Numenius_minutus:3.006480):11.042733,Numenius_phaeopus:14.049213):27.568516,(((Arenaria_interpres:26.786129,(((Calidris_canutus:14.890277,Calidris_tenuirostris:14.890276):4.006095,(Philomachus_pugnax:16.576628,Limicola_falcinellus:16.576628):2.319744):0.102933,(((Calidris_melanotos:11.773366,(Calidris_ruficollis:…
	TREE tree_928 = ((Glareola_maldivarum:57.828888,((Numenius_phaeopus:16.901035,(Numenius_madagascariensis:8.278126,Numenius_minutus:8.278126):8.622911):28.074783,(((Arenaria_interpres:28.320580,(((Philomachus_pugnax:17.467819,Limicola_falcinellus:17.467819):2.996938,(Calidris_tenuirostris:13.903512,Calidris_canutus:13.903512):6.561244):1.323179,(Calidris_subminuta:20.643250,(Calidris_ferruginea:18…
	TREE tree_8336 = ((Glareola_maldivarum:61.008465,((Numenius_phaeopus:16.875017,(Numenius_madagascariensis:7.251445,Numenius_minutus:7.251445):9.623573):27.221800,(((((Gallinago_hardwickii:16.154030,Gallinago_megala:16.154030):17.115557,Limnodromus_semipalmatus:33.269585):2.579516,((((Heteroscelus_brevipes:4.751700,Heteroscelus_incanus:4.751700):13.089186,(Tringa_nebularia:15.536137,((Tringa_totan…
	TREE tree_9202 = ((Glareola_maldivarum:56.157558,(((Numenius_madagascariensis:6.353712,Numenius_minutus:6.353712):9.003540,Numenius_phaeopus:15.357252):24.503677,(((((Gallinago_megala:14.829695,Gallinago_hardwickii:14.829696):10.971934,Limnodromus_semipalmatus:25.801630):6.452288,((((Heteroscelus_brevipes:4.420701,Heteroscelus_incanus:4.420701):11.862250,(((Tringa_glareola:7.763220,Tringa_stagnat…
	TREE tree_8450 = ((Glareola_maldivarum:65.973999,((Numenius_phaeopus:15.819996,(Numenius_minutus:3.951764,Numenius_madagascariensis:3.951764):11.868231):28.204556,((Limosa_limosa:15.302013,Limosa_lapponica:15.302013):23.674129,((Arenaria_interpres:30.248009,(((Philomachus_pugnax:17.994560,Limicola_falcinellus:17.994560):3.508816,((Calidris_subminuta:18.219591,(((Calidris_alba:11.043732,Calidris_m…
	TREE tree_4804 = ((Glareola_maldivarum:55.835117,((Numenius_phaeopus:12.530706,(Numenius_madagascariensis:5.916117,Numenius_minutus:5.916117):6.614589):27.157543,(((((Gallinago_hardwickii:11.115595,Gallinago_megala:11.115595):15.920094,Limnodromus_semipalmatus:27.035690):3.142457,(((Xenus_cinereus:22.627295,Phalaropus_lobatus:22.627295):3.321286,((Heteroscelus_brevipes:6.589877,Heteroscelus_incan…
	TREE tree_3510 = ((Glareola_maldivarum:63.149071,((Numenius_phaeopus:13.944691,(Numenius_madagascariensis:6.675254,Numenius_minutus:6.675254):7.269437):31.621201,(((((Gallinago_hardwickii:13.130589,Gallinago_megala:13.130589):19.138096,Limnodromus_semipalmatus:32.268684):5.227332,((((Tringa_nebularia:15.906365,((Tringa_stagnatilis:8.742919,Tringa_glareola:8.742919):0.833969,Tringa_totanus:9.57688…
	TREE tree_1610 = ((Glareola_maldivarum:55.829231,((Numenius_phaeopus:15.491470,(Numenius_madagascariensis:4.010863,Numenius_minutus:4.010863):11.480608):18.892982,((Limosa_limosa:13.049952,Limosa_lapponica:13.049952):19.158398,(((Actitis_hypoleucos:27.618099,(((Tringa_nebularia:13.396640,(Tringa_glareola:7.294752,(Tringa_stagnatilis:4.956661,Tringa_totanus:4.956661):2.338091):6.101888):2.152687,(…
	TREE tree_1409 = ((Glareola_maldivarum:58.080715,((Numenius_phaeopus:16.038231,(Numenius_minutus:5.154860,Numenius_madagascariensis:5.154860):10.883371):20.960922,(((((Calidris_canutus:10.013051,Calidris_tenuirostris:10.013051):9.553785,((((Calidris_subminuta:11.512644,Calidris_acuminata:11.512644):2.155620,((Calidris_ruficollis:9.993601,(Calidris_minuta:8.638710,Calidris_alba:8.638710):1.354890)…
	TREE tree_8653 = ((Glareola_maldivarum:55.829697,((Numenius_phaeopus:16.343082,(Numenius_minutus:3.707499,Numenius_madagascariensis:3.707499):12.635583):24.769672,(((Arenaria_interpres:27.676155,((Calidris_canutus:11.873441,Calidris_tenuirostris:11.873440):6.344347,((Calidris_ferruginea:15.410884,(Calidris_melanotos:13.527183,((Calidris_acuminata:9.757285,Calidris_ruficollis:9.757286):0.935501,(C…
	TREE tree_7790 = ((Glareola_maldivarum:53.784042,(((Numenius_minutus:4.903369,Numenius_madagascariensis:4.903370):8.190769,Numenius_phaeopus:13.094139):20.425499,(((((((Heteroscelus_brevipes:4.960737,Heteroscelus_incanus:4.960737):8.866249,((Tringa_totanus:5.648980,(Tringa_stagnatilis:5.209627,Tringa_glareola:5.209627):0.439353):7.752481,Tringa_nebularia:13.401462):0.425526):9.897261,(Xenus_ciner…
	TREE tree_9729 = ((Glareola_maldivarum:63.711601,(((Numenius_madagascariensis:5.688127,Numenius_minutus:5.688127):9.548920,Numenius_phaeopus:15.237045):29.503563,((Limosa_lapponica:19.388367,Limosa_limosa:19.388367):21.943394,(((((Xenus_cinereus:27.348000,Phalaropus_lobatus:27.348000):3.760928,(((Tringa_stagnatilis:9.035303,(Tringa_totanus:7.250680,Tringa_glareola:7.250680):1.784623):5.500789,Tri…
	TREE tree_1078 = ((Glareola_maldivarum:55.045918,((Numenius_phaeopus:11.048693,(Numenius_minutus:3.107772,Numenius_madagascariensis:3.107772):7.940920):25.931566,((Limosa_lapponica:13.656499,Limosa_limosa:13.656499):19.396109,(((((Limicola_falcinellus:12.196251,Philomachus_pugnax:12.196251):3.675832,((Calidris_canutus:11.212825,Calidris_tenuirostris:11.212825):3.846912,Calidris_subminuta:15.05973…
	TREE tree_1810 = ((Glareola_maldivarum:60.484779,((Numenius_phaeopus:15.490772,(Numenius_minutus:4.630873,Numenius_madagascariensis:4.630873):10.859900):24.882006,((((Actitis_hypoleucos:30.336830,(((Heteroscelus_brevipes:6.115402,Heteroscelus_incanus:6.115402):10.142407,(((Tringa_glareola:7.837398,Tringa_totanus:7.837398):1.208534,Tringa_stagnatilis:9.045932):4.677014,Tringa_nebularia:13.722946):…
	TREE tree_7177 = ((Glareola_maldivarum:49.351738,(((Numenius_minutus:5.266078,Numenius_madagascariensis:5.266078):11.255571,Numenius_phaeopus:16.521648):20.766064,((Limosa_limosa:14.527283,Limosa_lapponica:14.527284):19.726671,((Arenaria_interpres:26.231133,((Philomachus_pugnax:15.469014,Limicola_falcinellus:15.469014):4.512696,((((Calidris_melanotos:11.310928,Calidris_ruficollis:11.310928):2.345…
	TREE tree_7440 = ((Glareola_maldivarum:67.517136,(((Numenius_minutus:8.961809,Numenius_madagascariensis:8.961808):8.951545,Numenius_phaeopus:17.913353):30.170177,(((Arenaria_interpres:34.263763,((Philomachus_pugnax:19.258053,Limicola_falcinellus:19.258053):1.656740,((Calidris_subminuta:18.644457,((((Calidris_acuminata:9.314816,Calidris_ruficollis:9.314816):1.700968,(Calidris_minuta:9.570909,Calid…
	TREE tree_1641 = ((Glareola_maldivarum:53.581249,((Numenius_phaeopus:11.708624,(Numenius_madagascariensis:4.277975,Numenius_minutus:4.277975):7.430648):27.285233,((Limosa_limosa:17.969738,Limosa_lapponica:17.969740):18.203712,((((Gallinago_megala:11.639099,Gallinago_hardwickii:11.639099):16.377266,Limnodromus_semipalmatus:28.016365):5.011559,((Actitis_hypoleucos:26.099632,((Heteroscelus_brevipes:…
	TREE tree_8429 = ((Glareola_maldivarum:71.847427,(((Numenius_madagascariensis:4.460142,Numenius_minutus:4.460142):11.352602,Numenius_phaeopus:15.812742):29.689352,((Limosa_lapponica:15.773874,Limosa_limosa:15.773874):27.504932,(((Arenaria_interpres:31.578056,(((Calidris_tenuirostris:13.152190,Calidris_canutus:13.152190):7.814544,((Calidris_subminuta:17.646774,(Calidris_melanotos:16.980064,((Calid…
	TREE tree_5646 = ((Glareola_maldivarum:48.651020,((Numenius_phaeopus:13.619228,(Numenius_minutus:3.506869,Numenius_madagascariensis:3.506869):10.112359):20.890114,((Limosa_lapponica:13.050171,Limosa_limosa:13.050170):16.768784,(((Limnodromus_semipalmatus:23.225029,(Gallinago_megala:9.693673,Gallinago_hardwickii:9.693673):13.531357):1.733454,(((((Tringa_totanus:4.554654,(Tringa_glareola:3.820008,T…
	TREE tree_4866 = ((Glareola_maldivarum:52.358475,(((Numenius_madagascariensis:6.377402,Numenius_minutus:6.377402):6.506022,Numenius_phaeopus:12.883425):21.984308,(((Arenaria_interpres:21.713202,((((((Calidris_acuminata:12.026353,Calidris_subminuta:12.026353):2.746035,Calidris_melanotos:14.772388):0.364508,((Calidris_alba:6.378355,Calidris_minuta:6.378355):4.033308,Calidris_ruficollis:10.411662):4…
	TREE tree_3144 = ((Glareola_maldivarum:62.173828,((Numenius_phaeopus:17.605232,(Numenius_madagascariensis:5.816421,Numenius_minutus:5.816421):11.788811):30.089134,(((Arenaria_interpres:31.731701,(((Limicola_falcinellus:15.397359,Philomachus_pugnax:15.397359):6.130511,(Calidris_tenuirostris:9.531537,(Calidris_canutus:3.320316,Calidris_acuminata:3.320316):6.211221):11.996334):0.639796,((Calidris_fe…
	TREE tree_7652 = ((Glareola_maldivarum:58.278355,(((Numenius_minutus:2.225142,Numenius_madagascariensis:2.225142):13.957527,Numenius_phaeopus:16.182669):27.629166,(((((Gallinago_megala:0.124887,Gallinago_hardwickii:0.124887):30.804277,Limnodromus_semipalmatus:30.929165):4.901643,(Actitis_hypoleucos:31.217575,((((Tringa_stagnatilis:9.913344,(Tringa_totanus:9.429237,Tringa_glareola:9.429237):0.4841…
	TREE tree_7622 = ((Glareola_maldivarum:60.175072,((Numenius_phaeopus:17.346878,(Numenius_madagascariensis:4.601736,Numenius_minutus:4.601736):12.745144):20.558853,(((Arenaria_interpres:28.243019,(((Philomachus_pugnax:16.689379,Limicola_falcinellus:16.689379):1.611828,((((Calidris_melanotos:5.831711,Calidris_ruficollis:5.831711):8.338421,(Calidris_alba:8.389935,Calidris_minuta:8.389935):5.780197):…
	TREE tree_6566 = ((Glareola_maldivarum:50.918724,(((Numenius_minutus:4.969296,Numenius_madagascariensis:4.969295):14.011309,Numenius_phaeopus:18.980604):18.469742,((Limosa_lapponica:10.283268,Limosa_limosa:10.283268):24.611572,(((Limnodromus_semipalmatus:27.659092,(Gallinago_megala:1.737284,Gallinago_hardwickii:1.737284):25.921810):4.923689,((((Heteroscelus_brevipes:10.058239,Heteroscelus_incanus…
	TREE tree_8973 = ((Glareola_maldivarum:50.993725,((Numenius_phaeopus:12.577437,(Numenius_madagascariensis:2.938833,Numenius_minutus:2.938833):9.638604):19.353220,(((Arenaria_interpres:20.367134,(((Calidris_canutus:9.732240,Calidris_tenuirostris:9.732239):5.789765,(Calidris_subminuta:14.269953,((Calidris_melanotos:12.696304,((Calidris_minuta:7.456205,Calidris_alba:7.456205):0.952450,(Calidris_acum…
	TREE tree_9851 = ((Glareola_maldivarum:53.334831,((Numenius_phaeopus:15.108019,(Numenius_minutus:6.261768,Numenius_madagascariensis:6.261767):8.846251):25.744225,(((Arenaria_interpres:26.627779,(((Calidris_subminuta:15.782686,(((Calidris_alba:9.542395,(Calidris_minuta:0.907090,Calidris_ruficollis:0.907090):8.635304):1.834519,Calidris_acuminata:11.376914):2.772519,Calidris_melanotos:14.149433):1.6…
	TREE tree_2298 = ((Glareola_maldivarum:48.752583,((Numenius_phaeopus:10.558638,(Numenius_madagascariensis:4.102524,Numenius_minutus:4.102524):6.456114):22.295101,((Limosa_limosa:13.228454,Limosa_lapponica:13.228454):17.755430,((((Gallinago_megala:6.007866,Gallinago_hardwickii:6.007866):19.319450,Limnodromus_semipalmatus:25.327316):1.978165,((((Tringa_nebularia:11.934818,(Tringa_stagnatilis:8.3255…
	TREE tree_3265 = ((Glareola_maldivarum:59.043541,((Numenius_phaeopus:13.849265,(Numenius_minutus:6.110494,Numenius_madagascariensis:6.110494):7.738771):23.372528,((Limosa_limosa:13.619057,Limosa_lapponica:13.619058):19.710167,((((Limicola_falcinellus:18.998995,Philomachus_pugnax:18.998995):0.815465,(((Calidris_tenuirostris:7.932213,Calidris_acuminata:7.932213):2.120960,Calidris_canutus:10.053172)…
	TREE tree_5911 = ((Glareola_maldivarum:63.154156,(((Numenius_minutus:5.302390,Numenius_madagascariensis:5.302390):11.801220,Numenius_phaeopus:17.103611):29.620409,((Limosa_lapponica:18.559124,Limosa_limosa:18.559124):22.792332,(((Limnodromus_semipalmatus:31.319534,(Gallinago_hardwickii:12.603745,Gallinago_megala:12.603745):18.715790):5.941943,(Actitis_hypoleucos:32.114311,(((Tringa_nebularia:18.3…
	TREE tree_1320 = ((Glareola_maldivarum:53.495941,(((Numenius_madagascariensis:2.725718,Numenius_minutus:2.725718):12.804070,Numenius_phaeopus:15.529787):15.672728,(((((((Heteroscelus_brevipes:6.851760,Heteroscelus_incanus:6.851760):7.624509,((Tringa_stagnatilis:7.793564,(Tringa_glareola:7.352744,Tringa_totanus:7.352744):0.440820):6.434367,Tringa_nebularia:14.227930):0.248338):8.621412,Actitis_hyp…
	TREE tree_5595 = ((Glareola_maldivarum:58.579071,(((Numenius_minutus:6.151456,Numenius_madagascariensis:6.151457):9.975747,Numenius_phaeopus:16.127203):25.997688,((Limosa_limosa:14.077991,Limosa_lapponica:14.077991):23.066444,(((((Calidris_canutus:13.544160,Calidris_tenuirostris:13.544159):7.109345,((Calidris_ferruginea:17.750319,((Calidris_acuminata:15.342207,((Calidris_alba:12.663458,Calidris_m…
	TREE tree_5917 = ((Glareola_maldivarum:61.811359,((Numenius_phaeopus:15.668173,(Numenius_minutus:6.363721,Numenius_madagascariensis:6.363721):9.304452):26.494522,((Limosa_limosa:17.117722,Limosa_lapponica:17.117722):20.808407,((((((Heteroscelus_brevipes:9.550410,Heteroscelus_incanus:9.550410):9.979752,(Tringa_nebularia:16.572680,((Tringa_stagnatilis:7.997191,Tringa_totanus:7.997191):1.022737,Trin…
	TREE tree_1748 = ((Glareola_maldivarum:52.476749,((Numenius_phaeopus:13.461424,(Numenius_madagascariensis:6.697526,Numenius_minutus:6.697526):6.763897):23.418926,((((((((Tringa_stagnatilis:8.701081,(Tringa_totanus:6.874082,Tringa_glareola:6.874082):1.826999):5.433303,Tringa_nebularia:14.134384):1.065354,(Heteroscelus_brevipes:4.540702,Heteroscelus_incanus:4.540702):10.659037):11.370947,(Xenus_cin…
	TREE tree_200 = ((Glareola_maldivarum:64.349167,(((Numenius_madagascariensis:4.626401,Numenius_minutus:4.626401):13.329794,Numenius_phaeopus:17.956194):27.743599,((((Actitis_hypoleucos:34.546593,(((Heteroscelus_brevipes:7.706094,Heteroscelus_incanus:7.706094):14.467166,(((Tringa_stagnatilis:8.052668,Tringa_glareola:8.052668):1.639635,Tringa_totanus:9.692304):11.775152,Tringa_nebularia:21.467455):…
	TREE tree_7600 = ((Glareola_maldivarum:68.723984,(((Numenius_madagascariensis:11.102951,Numenius_minutus:11.102951):8.780499,Numenius_phaeopus:19.883450):30.056391,(((Arenaria_interpres:37.951500,(((Philomachus_pugnax:19.296762,Limicola_falcinellus:19.296762):2.703469,((Calidris_acuminata:11.710732,Calidris_canutus:11.710732):2.299014,Calidris_tenuirostris:14.009746):7.990485):0.352458,((Calidris…
	TREE tree_9651 = ((Glareola_maldivarum:57.401672,(((Numenius_minutus:4.813533,Numenius_madagascariensis:4.813533):9.182556,Numenius_phaeopus:13.996089):25.371038,((Limosa_limosa:18.309954,Limosa_lapponica:18.309954):17.151766,((Arenaria_interpres:28.238503,((Calidris_tenuirostris:9.430913,Calidris_canutus:9.430913):9.487387,((Philomachus_pugnax:15.510579,Limicola_falcinellus:15.510580):2.788177,(…
	TREE tree_6568 = ((Glareola_maldivarum:63.187515,(((Numenius_madagascariensis:6.263284,Numenius_minutus:6.263284):5.629313,Numenius_phaeopus:11.892597):34.319363,((Limosa_lapponica:14.601085,Limosa_limosa:14.601084):26.656025,((((Xenus_cinereus:30.596331,Phalaropus_lobatus:30.596331):2.140076,((((Tringa_glareola:7.484996,(Tringa_totanus:6.596796,Tringa_stagnatilis:6.596796):0.888200):7.304243,Tri…
	TREE tree_1198 = ((Glareola_maldivarum:46.612427,((Numenius_phaeopus:9.390635,(Numenius_minutus:3.348884,Numenius_madagascariensis:3.348884):6.041750):23.809002,((Limosa_limosa:10.021097,Limosa_lapponica:10.021097):20.876991,((((((Calidris_canutus:10.004519,Calidris_tenuirostris:10.004519):3.125203,((((Calidris_acuminata:2.561017,Calidris_alba:2.561017):3.697044,Calidris_minuta:6.258061):5.630283…
	TREE tree_535 = ((Glareola_maldivarum:49.186340,(((Numenius_minutus:4.697605,Numenius_madagascariensis:4.697605):9.133751,Numenius_phaeopus:13.831355):20.450592,(((Arenaria_interpres:23.501230,((Calidris_tenuirostris:12.673836,Calidris_canutus:12.673836):4.348395,((Philomachus_pugnax:15.189404,Limicola_falcinellus:15.189404):1.041210,(Calidris_ferruginea:15.541158,((Calidris_acuminata:14.121728,(…
	TREE tree_78 = ((Glareola_maldivarum:53.364700,(((Numenius_madagascariensis:4.851746,Numenius_minutus:4.851746):8.923168,Numenius_phaeopus:13.774915):24.611992,(((((Gallinago_hardwickii:11.076027,Gallinago_megala:11.076027):14.590035,Limnodromus_semipalmatus:25.666063):4.140201,(Actitis_hypoleucos:27.009514,(((((Tringa_totanus:6.033185,Tringa_glareola:6.033185):2.180311,Tringa_stagnatilis:8.21349…
	TREE tree_8996 = ((Glareola_maldivarum:50.147114,((Numenius_phaeopus:11.360874,(Numenius_madagascariensis:4.200838,Numenius_minutus:4.200838):7.160036):22.774754,(((Arenaria_interpres:24.963863,((((Calidris_acuminata:11.879392,(Calidris_melanotos:10.902523,(Calidris_minuta:5.885721,Calidris_alba:5.885721):5.016801):0.976870):1.351799,(Calidris_subminuta:10.566854,Calidris_ruficollis:10.566854):2.…
	TREE tree_4200 = ((Glareola_maldivarum:65.736328,((Numenius_phaeopus:14.108905,(Numenius_minutus:6.514176,Numenius_madagascariensis:6.514176):7.594728):30.322798,(((((((Heteroscelus_brevipes:8.945705,Heteroscelus_incanus:8.945705):12.502306,(Tringa_nebularia:18.530138,(Tringa_totanus:9.799999,(Tringa_stagnatilis:9.436720,Tringa_glareola:9.436720):0.363279):8.730139):2.917873):9.848644,Actitis_hyp…
	TREE tree_7398 = ((Glareola_maldivarum:55.587982,(((Numenius_minutus:5.750838,Numenius_madagascariensis:5.750838):12.535434,Numenius_phaeopus:18.286272):23.134363,(((((Gallinago_hardwickii:10.623690,Gallinago_megala:10.623691):17.616426,Limnodromus_semipalmatus:28.240116):3.355590,((((Heteroscelus_brevipes:7.709674,Heteroscelus_incanus:7.709674):6.656457,((Tringa_stagnatilis:6.617205,(Tringa_tota…
	TREE tree_9837 = ((Glareola_maldivarum:69.562752,(((Numenius_minutus:7.053347,Numenius_madagascariensis:7.053347):9.555452,Numenius_phaeopus:16.608799):32.033195,((Limosa_limosa:15.956173,Limosa_lapponica:15.956173):28.649975,((((((((Tringa_totanus:9.833209,Tringa_glareola:9.833209):1.766770,Tringa_stagnatilis:11.599979):6.894674,Tringa_nebularia:18.494654):2.272979,(Heteroscelus_brevipes:7.39110…
	TREE tree_7101 = ((Glareola_maldivarum:57.745251,(((Numenius_madagascariensis:5.188123,Numenius_minutus:5.188124):7.874189,Numenius_phaeopus:13.062313):25.764029,((Limosa_limosa:12.638631,Limosa_lapponica:12.638631):23.515133,((Arenaria_interpres:27.663448,(((Philomachus_pugnax:16.078522,Limicola_falcinellus:16.078522):2.225473,((Calidris_subminuta:2.305816,Calidris_ruficollis:2.305816):13.468708…
	TREE tree_4469 = ((Glareola_maldivarum:57.431927,((Numenius_phaeopus:14.733033,(Numenius_madagascariensis:5.160653,Numenius_minutus:5.160653):9.572380):27.348402,((Limosa_limosa:15.290618,Limosa_lapponica:15.290618):22.342918,(((((Limicola_falcinellus:13.389899,Philomachus_pugnax:13.389899):6.272072,(Calidris_canutus:11.119913,Calidris_tenuirostris:11.119913):8.542058):0.674117,((Calidris_ferrugi…
	TREE tree_5661 = ((Glareola_maldivarum:54.975166,((Numenius_phaeopus:15.497066,(Numenius_madagascariensis:3.435491,Numenius_minutus:3.435491):12.061577):19.680935,(((Arenaria_interpres:25.892933,(((Calidris_tenuirostris:9.037189,Calidris_canutus:9.037189):7.745105,(Philomachus_pugnax:14.003323,Limicola_falcinellus:14.003322):2.778971):0.186555,(((Calidris_melanotos:14.805788,(Calidris_minuta:7.01…
	TREE tree_3573 = ((Glareola_maldivarum:72.003975,((Numenius_phaeopus:18.970678,(Numenius_madagascariensis:4.764618,Numenius_minutus:4.764617):14.206060):37.380619,((Limosa_lapponica:19.693661,Limosa_limosa:19.693661):31.584263,((((Gallinago_megala:3.187734,Gallinago_hardwickii:3.187734):37.984138,Limnodromus_semipalmatus:41.171875):4.451473,((((((Tringa_totanus:7.518447,Tringa_stagnatilis:7.51844…
	TREE tree_8944 = ((Glareola_maldivarum:60.719868,(((Numenius_minutus:4.901396,Numenius_madagascariensis:4.901396):11.444433,Numenius_phaeopus:16.345829):25.274729,((((Gallinago_hardwickii:12.889058,Gallinago_megala:12.889057):17.685362,Limnodromus_semipalmatus:30.574419):3.477605,((Arenaria_interpres:25.074753,((Philomachus_pugnax:16.177383,Limicola_falcinellus:16.177383):2.696110,((Calidris_canu…
	TREE tree_8503 = ((Glareola_maldivarum:60.257248,((Numenius_phaeopus:13.986679,(Numenius_minutus:3.057013,Numenius_madagascariensis:3.057013):10.929667):27.845070,((Limosa_lapponica:12.695962,Limosa_limosa:12.695962):27.059250,((Limnodromus_semipalmatus:33.873829,(Gallinago_hardwickii:8.018438,Gallinago_megala:8.018438):25.855389):5.321458,((Arenaria_interpres:30.103127,(((Calidris_canutus:11.881…
	TREE tree_4259 = ((Glareola_maldivarum:57.029869,((Numenius_phaeopus:15.612562,(Numenius_minutus:5.509823,Numenius_madagascariensis:5.509823):10.102739):23.648067,(((Arenaria_interpres:29.244469,(((Limicola_falcinellus:13.704667,Philomachus_pugnax:13.704667):4.835749,(Calidris_canutus:12.081882,Calidris_tenuirostris:12.081882):6.458534):1.156432,((Calidris_melanotos:18.121298,((Calidris_acuminata…
	TREE tree_1342 = ((Glareola_maldivarum:52.110397,((Numenius_phaeopus:14.122242,(Numenius_minutus:4.125506,Numenius_madagascariensis:4.125506):9.996737):18.917690,((((((Calidris_tenuirostris:10.907701,Calidris_canutus:10.907701):4.050283,(Limicola_falcinellus:12.261903,Philomachus_pugnax:12.261903):2.696081):1.277048,((((Calidris_ruficollis:11.862568,Calidris_acuminata:11.862567):1.742975,(Calidri…
	TREE tree_3466 = ((Glareola_maldivarum:57.423035,((Numenius_phaeopus:14.847513,(Numenius_minutus:5.964722,Numenius_madagascariensis:5.964722):8.882791):30.335238,((Limosa_limosa:15.824394,Limosa_lapponica:15.824394):24.523378,(((((Limicola_falcinellus:17.115574,Philomachus_pugnax:17.115574):2.020105,(((Calidris_ferruginea:14.926024,Calidris_acuminata:14.926024):1.679955,(Calidris_melanotos:9.4224…
	TREE tree_6676 = ((Glareola_maldivarum:67.423943,((Numenius_phaeopus:16.596523,(Numenius_madagascariensis:7.198461,Numenius_minutus:7.198461):9.398063):30.656025,(((Arenaria_interpres:33.770630,(((Calidris_ferruginea:19.804230,(Calidris_subminuta:19.604742,((Calidris_ruficollis:17.476645,(Calidris_acuminata:16.480759,(Calidris_minuta:12.359764,Calidris_alba:12.359764):4.120996):0.995885):1.108084…
	TREE tree_5114 = ((Glareola_maldivarum:55.416733,((Numenius_phaeopus:14.202431,(Numenius_minutus:6.427123,Numenius_madagascariensis:6.427123):7.775309):21.677990,((Limosa_limosa:12.079306,Limosa_lapponica:12.079305):19.504271,(((((Calidris_canutus:9.102162,Calidris_tenuirostris:9.102162):6.546290,(Limicola_falcinellus:12.963778,Philomachus_pugnax:12.963778):2.684675):1.944390,(Calidris_subminuta:…
	TREE tree_4822 = ((Glareola_maldivarum:44.468044,((Numenius_phaeopus:10.691850,(Numenius_madagascariensis:4.859217,Numenius_minutus:4.859217):5.832633):19.573259,((Limosa_limosa:10.464764,Limosa_lapponica:10.464764):16.322495,(((Limnodromus_semipalmatus:22.123362,(Gallinago_hardwickii:13.260723,Gallinago_megala:13.260723):8.862639):1.890332,((((Heteroscelus_brevipes:5.379079,Heteroscelus_incanus:…
	TREE tree_2693 = ((Glareola_maldivarum:50.651604,(((Numenius_madagascariensis:5.369859,Numenius_minutus:5.369858):8.419493,Numenius_phaeopus:13.789351):17.277832,(((((Gallinago_megala:11.958305,Gallinago_hardwickii:11.958306):10.439767,Limnodromus_semipalmatus:22.398073):3.154129,((Xenus_cinereus:21.712069,Phalaropus_lobatus:21.712070):0.531185,(((Tringa_nebularia:11.340039,(Tringa_totanus:7.8127…
	TREE tree_9136 = ((Glareola_maldivarum:62.492332,(((Numenius_madagascariensis:4.683201,Numenius_minutus:4.683201):10.131354,Numenius_phaeopus:14.814556):29.149883,((Limosa_lapponica:15.968898,Limosa_limosa:15.968897):24.737328,(((Limnodromus_semipalmatus:32.493374,(Gallinago_megala:11.855700,Gallinago_hardwickii:11.855700):20.637672):3.780367,(((Xenus_cinereus:27.381289,Phalaropus_lobatus:27.3812…
	TREE tree_3152 = ((Glareola_maldivarum:67.374542,(((Numenius_minutus:4.682659,Numenius_madagascariensis:4.682659):12.211592,Numenius_phaeopus:16.894249):22.363369,((Limosa_lapponica:14.454965,Limosa_limosa:14.454965):21.994123,((((Limicola_falcinellus:15.705381,Philomachus_pugnax:15.705381):4.703800,((Calidris_tenuirostris:11.406258,Calidris_canutus:11.406258):8.727667,(Calidris_ferruginea:18.543…
	TREE tree_6399 = ((Glareola_maldivarum:61.050900,((Numenius_phaeopus:15.875082,(Numenius_minutus:2.566267,Numenius_madagascariensis:2.566267):13.308815):27.009048,(((Arenaria_interpres:31.064705,((((Calidris_subminuta:2.148387,Calidris_acuminata:2.148387):13.257257,Calidris_ferruginea:15.405644):0.944395,(Calidris_melanotos:14.585047,((Calidris_minuta:1.702052,Calidris_ruficollis:1.702052):8.3786…
	TREE tree_3748 = ((Glareola_maldivarum:57.219757,((Numenius_phaeopus:14.382376,(Numenius_minutus:4.474484,Numenius_madagascariensis:4.474484):9.907891):25.796398,((((Gallinago_hardwickii:12.225456,Gallinago_megala:12.225456):21.127123,Limnodromus_semipalmatus:33.352577):2.453733,((Arenaria_interpres:28.034094,(((Limicola_falcinellus:14.951046,Philomachus_pugnax:14.951046):1.411798,(Calidris_canut…
	TREE tree_808 = ((Glareola_maldivarum:62.490021,(((Numenius_minutus:8.025298,Numenius_madagascariensis:8.025298):6.913674,Numenius_phaeopus:14.938972):27.282911,((((Gallinago_hardwickii:7.131165,Gallinago_megala:7.131165):23.500793,Limnodromus_semipalmatus:30.631958):5.008584,(((Xenus_cinereus:29.044153,Phalaropus_lobatus:29.044153):2.444508,(((Heteroscelus_brevipes:7.314650,Heteroscelus_incanus:…
	TREE tree_2543 = ((Glareola_maldivarum:55.932465,((Numenius_phaeopus:16.120798,(Numenius_madagascariensis:5.718108,Numenius_minutus:5.718108):10.402690):23.919119,((Limosa_limosa:12.244962,Limosa_lapponica:12.244962):22.888195,(((((Calidris_canutus:11.238470,Calidris_tenuirostris:11.238469):4.869216,(Limicola_falcinellus:14.723783,Philomachus_pugnax:14.723783):1.383904):0.664318,(((Calidris_acumi…
	TREE tree_2975 = ((Glareola_maldivarum:51.040298,((Numenius_phaeopus:12.444282,(Numenius_minutus:4.671647,Numenius_madagascariensis:4.671647):7.772635):22.858269,(((Arenaria_interpres:26.512028,((((Calidris_melanotos:14.521323,(Calidris_subminuta:14.282154,(Calidris_acuminata:12.236060,(Calidris_minuta:6.557468,Calidris_alba:6.557468):5.678592):2.046095):0.239169):0.702605,(Calidris_ferruginea:12…
	TREE tree_415 = ((Glareola_maldivarum:52.835915,((Numenius_phaeopus:14.916883,(Numenius_madagascariensis:7.240457,Numenius_minutus:7.240458):7.676426):23.547100,((Limosa_limosa:14.344908,Limosa_lapponica:14.344909):20.007837,(((Arenaria_interpres:25.995073,(((((Calidris_melanotos:14.105281,(Calidris_minuta:5.966627,(Calidris_ruficollis:2.071610,Calidris_alba:2.071610):3.895016):8.138653):1.612112…
	TREE tree_341 = ((Glareola_maldivarum:48.141602,((Numenius_phaeopus:13.460987,(Numenius_madagascariensis:3.588663,Numenius_minutus:3.588663):9.872324):19.881584,((Limosa_limosa:11.253554,Limosa_lapponica:11.253555):18.859552,(((Actitis_hypoleucos:23.528313,((Xenus_cinereus:17.955328,Phalaropus_lobatus:17.955328):3.329603,((Tringa_nebularia:10.998045,((Tringa_stagnatilis:6.493094,Tringa_glareola:6…
	TREE tree_8602 = ((Glareola_maldivarum:59.266865,(((Numenius_minutus:5.641846,Numenius_madagascariensis:5.641846):8.239750,Numenius_phaeopus:13.881596):23.878452,((Limosa_limosa:17.142248,Limosa_lapponica:17.142248):18.334150,(((Limnodromus_semipalmatus:25.488960,(Gallinago_hardwickii:2.539486,Gallinago_megala:2.539486):22.949476):3.290633,((Xenus_cinereus:24.891798,Phalaropus_lobatus:24.891796):…
	TREE tree_8908 = ((Glareola_maldivarum:50.796700,((Numenius_phaeopus:13.454325,(Numenius_madagascariensis:5.099705,Numenius_minutus:5.099705):8.354620):23.347660,(((((Actitis_hypoleucos:23.970760,((Tringa_nebularia:9.953789,((Tringa_totanus:6.960515,Tringa_glareola:6.960515):0.250697,Tringa_stagnatilis:7.211212):2.742577):1.840065,(Heteroscelus_brevipes:4.597053,Heteroscelus_incanus:4.597053):7.1…
	TREE tree_4189 = ((Glareola_maldivarum:49.831490,((Numenius_phaeopus:17.015615,(Numenius_madagascariensis:6.924413,Numenius_minutus:6.924413):10.091204):16.440321,(((Arenaria_interpres:27.233688,((Calidris_tenuirostris:8.614632,(Calidris_canutus:4.963735,Calidris_acuminata:4.963735):3.650897):9.367705,((Limicola_falcinellus:16.604155,Philomachus_pugnax:16.604155):1.266660,((Calidris_melanotos:12.…
	TREE tree_8637 = ((Glareola_maldivarum:54.655632,(((Numenius_madagascariensis:5.150243,Numenius_minutus:5.150244):7.647396,Numenius_phaeopus:12.797640):24.501606,((((Arenaria_interpres:26.027271,(((Philomachus_pugnax:15.122313,Limicola_falcinellus:15.122313):1.652656,(Calidris_ferruginea:15.042194,((Calidris_ruficollis:14.432737,((Calidris_acuminata:10.329403,(Calidris_alba:3.770626,Calidris_minu…
	TREE tree_3676 = ((Glareola_maldivarum:54.490273,((Numenius_phaeopus:15.605076,(Numenius_madagascariensis:5.770768,Numenius_minutus:5.770768):9.834309):22.202572,((Limosa_lapponica:16.429377,Limosa_limosa:16.429377):20.732597,((((((Calidris_melanotos:14.016408,((Calidris_ruficollis:7.428706,Calidris_minuta:7.428706):1.180574,Calidris_alba:8.609280):5.407128):1.644255,(Calidris_subminuta:12.958257…
	TREE tree_9402 = ((Glareola_maldivarum:56.182148,((Numenius_phaeopus:14.633491,(Numenius_madagascariensis:6.120080,Numenius_minutus:6.120080):8.513412):30.935463,((Limosa_lapponica:14.275864,Limosa_limosa:14.275863):25.153049,((Arenaria_interpres:29.132202,(((Calidris_canutus:13.479475,Calidris_tenuirostris:13.479475):5.913566,(Calidris_ferruginea:17.776186,((Calidris_subminuta:4.733703,Calidris_…
	TREE tree_25 = ((Glareola_maldivarum:65.829247,(((Numenius_madagascariensis:5.178699,Numenius_minutus:5.178699):10.523767,Numenius_phaeopus:15.702466):25.523186,((Limosa_lapponica:12.616382,Limosa_limosa:12.616382):24.994602,(((Limnodromus_semipalmatus:28.857351,(Gallinago_megala:0.612447,Gallinago_hardwickii:0.612447):28.244905):3.390143,((Actitis_hypoleucos:26.353582,(((Tringa_stagnatilis:7.795…
	TREE tree_2263 = ((Glareola_maldivarum:51.293415,((Numenius_phaeopus:13.787567,(Numenius_madagascariensis:3.821554,Numenius_minutus:3.821554):9.966014):22.602816,(((Arenaria_interpres:25.410507,(((Calidris_subminuta:13.811701,Calidris_ferruginea:13.811701):1.647544,((Calidris_ruficollis:12.080637,(Calidris_melanotos:11.532075,(Calidris_minuta:8.923745,Calidris_alba:8.923745):2.608330):0.548561):1…
	TREE tree_5870 = ((Glareola_maldivarum:62.280224,(((Numenius_minutus:3.972059,Numenius_madagascariensis:3.972059):12.454195,Numenius_phaeopus:16.426254):30.212629,((((Actitis_hypoleucos:34.403122,((Xenus_cinereus:29.999836,Phalaropus_lobatus:29.999834):2.526674,((Heteroscelus_brevipes:5.178898,Heteroscelus_incanus:5.178898):13.373656,((Tringa_stagnatilis:7.823252,(Tringa_glareola:7.366675,Tringa_…
	TREE tree_7942 = ((Glareola_maldivarum:52.774158,(((Numenius_madagascariensis:2.107416,Numenius_minutus:2.107416):7.604556,Numenius_phaeopus:9.711972):27.532352,((Limosa_lapponica:11.634000,Limosa_limosa:11.634000):19.986914,(((Limnodromus_semipalmatus:26.464405,(Gallinago_megala:10.886143,Gallinago_hardwickii:10.886143):15.578260):3.730306,((Xenus_cinereus:24.012583,Phalaropus_lobatus:24.012585)…
	TREE tree_1657 = ((Glareola_maldivarum:56.512196,(((Numenius_madagascariensis:3.524874,Numenius_minutus:3.524874):9.860248,Numenius_phaeopus:13.385122):24.422707,((((Actitis_hypoleucos:28.287167,((Xenus_cinereus:25.503574,Phalaropus_lobatus:25.503574):1.553288,((Heteroscelus_brevipes:6.360564,Heteroscelus_incanus:6.360564):8.784176,(Tringa_nebularia:13.408742,(Tringa_stagnatilis:8.420573,(Tringa_…
	TREE tree_9958 = ((Glareola_maldivarum:49.500332,(((Numenius_madagascariensis:6.473866,Numenius_minutus:6.473866):8.937891,Numenius_phaeopus:15.411758):21.132755,(((Arenaria_interpres:23.328629,((Calidris_tenuirostris:11.562875,Calidris_canutus:11.562876):5.908585,((Philomachus_pugnax:15.966546,Limicola_falcinellus:15.966546):1.246749,(Calidris_subminuta:16.353785,(((((Calidris_ruficollis:6.65760…
	TREE tree_8830 = ((Glareola_maldivarum:61.655815,(((Numenius_madagascariensis:5.724951,Numenius_minutus:5.724951):6.220922,Numenius_phaeopus:11.945871):29.793125,(((Arenaria_interpres:32.405052,(((((Calidris_melanotos:15.594301,((Calidris_alba:8.559458,Calidris_minuta:8.559458):2.544911,Calidris_ruficollis:11.104369):4.489932):1.780143,Calidris_ferruginea:17.374443):0.935230,(Calidris_subminuta:1…
	TREE tree_4408 = ((Glareola_maldivarum:53.569092,(((Numenius_minutus:5.902082,Numenius_madagascariensis:5.902082):7.868977,Numenius_phaeopus:13.771058):29.298931,((Limosa_lapponica:15.730422,Limosa_limosa:15.730421):22.665287,((Limnodromus_semipalmatus:31.955082,(Gallinago_megala:17.005049,Gallinago_hardwickii:17.005049):14.950034):3.577410,(((((Calidris_tenuirostris:11.100236,Calidris_canutus:11…
	TREE tree_6578 = ((Glareola_maldivarum:56.809532,((Numenius_phaeopus:14.770394,(Numenius_minutus:6.402187,Numenius_madagascariensis:6.402187):8.368207):24.800278,((Limosa_limosa:16.090353,Limosa_lapponica:16.090353):21.206650,((Arenaria_interpres:25.735418,((Calidris_tenuirostris:8.795911,Calidris_canutus:8.795911):8.396064,((Philomachus_pugnax:14.473138,Limicola_falcinellus:14.473137):1.971996,(…
	TREE tree_7527 = ((Glareola_maldivarum:57.265556,(((Numenius_madagascariensis:5.148801,Numenius_minutus:5.148801):6.306252,Numenius_phaeopus:11.455053):24.920563,((Limosa_limosa:12.883807,Limosa_lapponica:12.883807):21.716471,((Arenaria_interpres:26.212723,((Calidris_tenuirostris:10.830907,Calidris_canutus:10.830907):8.411307,((Calidris_ferruginea:15.955183,((Calidris_ruficollis:14.778144,Calidri…
	TREE tree_2118 = ((Glareola_maldivarum:50.099258,(((Numenius_madagascariensis:3.683874,Numenius_minutus:3.683874):10.604382,Numenius_phaeopus:14.288256):19.857872,((((((Limicola_falcinellus:12.979606,Philomachus_pugnax:12.979606):1.783607,((Calidris_ferruginea:14.104517,Calidris_ruficollis:14.104516):0.079200,((((Calidris_alba:9.375067,Calidris_minuta:9.375067):0.422435,Calidris_acuminata:9.79750…
	TREE tree_9065 = ((Glareola_maldivarum:59.550865,(((Numenius_minutus:3.297816,Numenius_madagascariensis:3.297816):10.182378,Numenius_phaeopus:13.480194):26.448154,(((((Xenus_cinereus:28.465145,Phalaropus_lobatus:28.465145):1.623159,(Actitis_hypoleucos:29.458279,((Tringa_nebularia:15.969252,(Tringa_totanus:8.959457,(Tringa_stagnatilis:8.935034,Tringa_glareola:8.935034):0.024424):7.009792):1.215775…
	TREE tree_9157 = ((Glareola_maldivarum:62.830837,((Numenius_phaeopus:20.345860,(Numenius_minutus:7.126986,Numenius_madagascariensis:7.126986):13.218874):26.328243,((((Actitis_hypoleucos:31.597031,((Xenus_cinereus:28.484404,Phalaropus_lobatus:28.484406):2.432720,((Heteroscelus_brevipes:6.800487,Heteroscelus_incanus:6.800487):12.532098,(((Tringa_glareola:10.032527,Tringa_totanus:10.032527):3.563990…
	TREE tree_4051 = ((Glareola_maldivarum:45.937675,((Numenius_phaeopus:11.879442,(Numenius_minutus:4.141556,Numenius_madagascariensis:4.141556):7.737886):18.607489,((Limosa_lapponica:11.175373,Limosa_limosa:11.175373):16.052204,(((Limnodromus_semipalmatus:23.326019,(Gallinago_megala:5.806671,Gallinago_hardwickii:5.806671):17.519348):2.514860,(((((Tringa_stagnatilis:7.205762,(Tringa_glareola:4.68679…
	TREE tree_1065 = ((Glareola_maldivarum:64.233879,((Numenius_phaeopus:14.915420,(Numenius_minutus:3.834022,Numenius_madagascariensis:3.834022):11.081398):36.628216,((Limosa_lapponica:13.974693,Limosa_limosa:13.974693):30.780287,(((((Xenus_cinereus:32.094803,Phalaropus_lobatus:32.094803):1.761811,((Heteroscelus_brevipes:9.638791,Heteroscelus_incanus:9.638791):10.855626,(Tringa_nebularia:18.153364,(…
	TREE tree_4705 = ((Glareola_maldivarum:67.506996,(((Numenius_madagascariensis:5.720170,Numenius_minutus:5.720170):10.103148,Numenius_phaeopus:15.823318):32.235897,((((Gallinago_hardwickii:17.547207,Gallinago_megala:17.547205):19.564589,Limnodromus_semipalmatus:37.111794):2.259985,(((Xenus_cinereus:31.103743,Phalaropus_lobatus:31.103743):4.430312,(Actitis_hypoleucos:34.216873,(((Heteroscelus_brevi…
	TREE tree_3586 = ((Glareola_maldivarum:63.319530,(((Numenius_madagascariensis:5.520041,Numenius_minutus:5.520041):9.594639,Numenius_phaeopus:15.114679):30.421896,(((Arenaria_interpres:30.860104,(((Limicola_falcinellus:17.351145,Philomachus_pugnax:17.351145):1.532998,(Calidris_tenuirostris:11.666817,Calidris_canutus:11.666817):7.217326):0.162872,(((Calidris_melanotos:14.700823,(Calidris_minuta:9.3…
	TREE tree_7160 = ((Glareola_maldivarum:69.119492,(((Numenius_minutus:4.185219,Numenius_madagascariensis:4.185219):10.863020,Numenius_phaeopus:15.048240):29.335249,((Limosa_lapponica:15.521450,Limosa_limosa:15.521450):24.188385,((Arenaria_interpres:27.932978,(((((Calidris_subminuta:4.305778,Calidris_ruficollis:4.305778):10.239429,Calidris_ferruginea:14.545207):2.047263,(Calidris_acuminata:15.13479…
	TREE tree_2895 = ((Glareola_maldivarum:60.214024,(((Numenius_madagascariensis:5.869144,Numenius_minutus:5.869143):9.668321,Numenius_phaeopus:15.537464):31.508530,(((((((Heteroscelus_brevipes:6.092261,Heteroscelus_incanus:6.092261):9.747891,((Tringa_totanus:9.306944,(Tringa_stagnatilis:9.304830,Tringa_glareola:9.304830):0.002114):6.139774,Tringa_nebularia:15.446718):0.393435):12.283851,Actitis_hyp…
	TREE tree_7004 = ((Glareola_maldivarum:57.518253,((Numenius_phaeopus:17.352665,(Numenius_minutus:6.379455,Numenius_madagascariensis:6.379455):10.973209):24.290331,(((Arenaria_interpres:27.499063,(((Philomachus_pugnax:17.203695,Limicola_falcinellus:17.203695):2.512727,(Calidris_canutus:14.316566,(Calidris_acuminata:2.045139,Calidris_tenuirostris:2.045139):12.271427):5.399855):0.282901,((((Calidris…
	TREE tree_4042 = ((Glareola_maldivarum:54.572205,(((Numenius_minutus:4.572268,Numenius_madagascariensis:4.572267):10.727966,Numenius_phaeopus:15.300234):27.543644,((Limosa_limosa:15.211263,Limosa_lapponica:15.211263):22.552023,(((((Limicola_falcinellus:15.695060,Philomachus_pugnax:15.695060):1.576120,((Calidris_canutus:10.468771,Calidris_tenuirostris:10.468771):6.374029,((((Calidris_ruficollis:11…
	TREE tree_2990 = ((Glareola_maldivarum:53.756470,((Numenius_phaeopus:11.494068,(Numenius_madagascariensis:4.897467,Numenius_minutus:4.897467):6.596601):24.459274,(((Arenaria_interpres:25.375854,(((((Calidris_alba:5.164414,Calidris_minuta:5.164414):1.705643,Calidris_ruficollis:6.870057):6.018313,(Calidris_melanotos:11.569971,Calidris_acuminata:11.569971):1.318400):1.742963,(Calidris_ferruginea:13.…
	TREE tree_7007 = ((Glareola_maldivarum:45.717709,((Numenius_phaeopus:11.515444,(Numenius_madagascariensis:5.218781,Numenius_minutus:5.218781):6.296662):20.480488,((((Actitis_hypoleucos:23.244183,((Xenus_cinereus:19.387527,Phalaropus_lobatus:19.387527):1.795430,((Tringa_nebularia:10.349710,((Tringa_totanus:6.127681,Tringa_stagnatilis:6.127681):0.575102,Tringa_glareola:6.702783):3.646927):1.968335,…
	TREE tree_4595 = ((Glareola_maldivarum:53.118134,((Numenius_phaeopus:13.449114,(Numenius_minutus:2.970023,Numenius_madagascariensis:2.970023):10.479092):25.055162,(((Arenaria_interpres:27.677528,(((Calidris_canutus:12.540650,(Calidris_acuminata:8.535974,Calidris_tenuirostris:8.535974):4.004676):6.179937,((Calidris_ferruginea:15.495285,(Calidris_melanotos:15.366296,(Calidris_minuta:9.093498,Calidr…
	TREE tree_3630 = ((Glareola_maldivarum:43.742214,(((Numenius_madagascariensis:3.969085,Numenius_minutus:3.969085):8.386406,Numenius_phaeopus:12.355491):18.842531,((Limosa_limosa:9.825985,Limosa_lapponica:9.825985):20.423950,((((Calidris_canutus:5.146589,Calidris_tenuirostris:5.146589):9.146635,(((((Calidris_ruficollis:2.789631,Calidris_melanotos:2.789631):7.917546,(Calidris_alba:6.036554,Calidris…
	TREE tree_6749 = ((Glareola_maldivarum:59.653389,(((Numenius_minutus:4.504740,Numenius_madagascariensis:4.504741):7.442629,Numenius_phaeopus:11.947369):27.170895,((Limosa_lapponica:13.978302,Limosa_limosa:13.978302):20.328075,((Arenaria_interpres:29.050522,((Philomachus_pugnax:18.134943,Limicola_falcinellus:18.134943):2.076757,((Calidris_canutus:12.023215,Calidris_tenuirostris:12.023215):7.462572…
	TREE tree_9457 = ((Glareola_maldivarum:56.457550,((Numenius_phaeopus:13.595198,(Numenius_minutus:5.130714,Numenius_madagascariensis:5.130715):8.464483):27.979992,((Limosa_lapponica:15.540799,Limosa_limosa:15.540799):23.035805,(((Actitis_hypoleucos:32.102848,((Xenus_cinereus:27.655478,Phalaropus_lobatus:27.655479):2.566733,((Tringa_nebularia:16.688688,((Tringa_totanus:8.425346,Tringa_glareola:8.42…
	TREE tree_2938 = ((Glareola_maldivarum:46.163288,((Numenius_phaeopus:10.220057,(Numenius_minutus:4.217664,Numenius_madagascariensis:4.217664):6.002394):22.353970,((Limosa_lapponica:9.363497,Limosa_limosa:9.363497):22.164030,((((Gallinago_hardwickii:12.235599,Gallinago_megala:12.235599):10.110004,Limnodromus_semipalmatus:22.345604):2.974733,(Actitis_hypoleucos:23.900097,((Xenus_cinereus:20.243057,…
	TREE tree_1803 = ((Glareola_maldivarum:46.980843,(((Numenius_minutus:6.379209,Numenius_madagascariensis:6.379210):9.096402,Numenius_phaeopus:15.475611):17.581337,(((((Limicola_falcinellus:14.719394,Philomachus_pugnax:14.719394):1.995000,((Calidris_tenuirostris:9.686763,Calidris_canutus:9.686763):5.843598,(Calidris_ferruginea:14.091279,(Calidris_subminuta:12.802469,(((Calidris_alba:4.706789,Calidr…
	TREE tree_8427 = ((Glareola_maldivarum:61.827805,(((Numenius_minutus:4.971034,Numenius_madagascariensis:4.971034):10.201194,Numenius_phaeopus:15.172228):22.479153,(((((Gallinago_megala:14.127474,Gallinago_hardwickii:14.127474):9.979257,Limnodromus_semipalmatus:24.106731):8.271514,(((Tringa_nebularia:14.735905,((Heteroscelus_brevipes:3.870426,Heteroscelus_incanus:3.870426):9.914642,((Tringa_stagna…
	TREE tree_6735 = ((Glareola_maldivarum:46.473694,((Numenius_phaeopus:12.952827,(Numenius_minutus:3.134341,Numenius_madagascariensis:3.134341):9.818485):20.293547,(((Arenaria_interpres:23.529928,((((Calidris_subminuta:8.452487,Calidris_acuminata:8.452488):4.644634,(Calidris_ferruginea:12.102602,((Calidris_ruficollis:7.333618,(Calidris_alba:5.334344,Calidris_minuta:5.334344):1.999274):2.039254,Cali…
	TREE tree_2853 = ((Glareola_maldivarum:50.377819,((Numenius_phaeopus:12.740199,(Numenius_minutus:6.204275,Numenius_madagascariensis:6.204275):6.535924):24.159075,((Limosa_limosa:10.833380,Limosa_lapponica:10.833380):22.111673,(((Actitis_hypoleucos:26.994041,((Xenus_cinereus:20.367285,Phalaropus_lobatus:20.367285):5.260174,((Heteroscelus_brevipes:5.585691,Heteroscelus_incanus:5.585691):9.400172,((…
	TREE tree_3817 = ((Glareola_maldivarum:61.011723,((Numenius_phaeopus:14.365026,(Numenius_minutus:5.188054,Numenius_madagascariensis:5.188054):9.176971):26.724998,(((((Gallinago_hardwickii:13.687875,Gallinago_megala:13.687876):16.180986,Limnodromus_semipalmatus:29.868862):4.579142,(((Tringa_nebularia:13.697480,(Heteroscelus_brevipes:7.436993,Heteroscelus_incanus:7.436993):6.260488):1.403922,((Trin…
	TREE tree_3934 = ((Glareola_maldivarum:49.684738,(((Numenius_madagascariensis:5.556596,Numenius_minutus:5.556596):7.683097,Numenius_phaeopus:13.239695):23.929455,(((Arenaria_interpres:26.003353,(((Calidris_canutus:8.575433,Calidris_tenuirostris:8.575433):6.992110,(((Calidris_acuminata:13.021688,Calidris_subminuta:13.021687):1.164481,(Calidris_melanotos:13.042463,(Calidris_ruficollis:10.697860,(Ca…
	TREE tree_3277 = ((Glareola_maldivarum:64.693924,((Numenius_phaeopus:18.616835,(Numenius_madagascariensis:5.635098,Numenius_minutus:5.635098):12.981735):25.024158,(((Actitis_hypoleucos:32.576855,((Xenus_cinereus:28.848341,Phalaropus_lobatus:28.848339):1.762353,(((Tringa_glareola:8.349161,(Tringa_stagnatilis:7.172473,Tringa_totanus:7.172473):1.176688):6.641653,Tringa_nebularia:14.990813):1.064292,…
	TREE tree_4315 = ((Glareola_maldivarum:62.659317,(((Numenius_madagascariensis:3.695997,Numenius_minutus:3.695997):9.678337,Numenius_phaeopus:13.374334):21.302990,(((Arenaria_interpres:26.882086,(((Limicola_falcinellus:13.478436,Philomachus_pugnax:13.478436):2.150255,((Calidris_ferruginea:13.774413,(Calidris_ruficollis:5.948725,Calidris_subminuta:5.948725):7.825689):1.069468,((Calidris_minuta:5.99…
	TREE tree_7416 = ((Glareola_maldivarum:52.692432,((Numenius_phaeopus:14.334286,(Numenius_minutus:3.574500,Numenius_madagascariensis:3.574500):10.759787):21.093365,((Limosa_limosa:11.369076,Limosa_lapponica:11.369076):19.818722,(((Actitis_hypoleucos:25.071583,((((Tringa_glareola:7.378877,(Tringa_totanus:6.121105,Tringa_stagnatilis:6.121105):1.257772):4.694109,Tringa_nebularia:12.072987):0.067788,(…
	TREE tree_2729 = ((Glareola_maldivarum:64.314110,((Numenius_phaeopus:17.677599,(Numenius_minutus:4.465273,Numenius_madagascariensis:4.465273):13.212326):22.529402,(((((Xenus_cinereus:26.961576,Phalaropus_lobatus:26.961575):3.954474,((Tringa_nebularia:17.919910,(((Tringa_glareola:6.920713,Tringa_totanus:6.920713):1.164260,Tringa_stagnatilis:8.084973):9.726608,(Heteroscelus_brevipes:5.714304,Hetero…
	TREE tree_7702 = ((Glareola_maldivarum:63.270821,(((Numenius_madagascariensis:4.796575,Numenius_minutus:4.796575):11.395187,Numenius_phaeopus:16.191761):26.798038,(((((Xenus_cinereus:26.763124,Phalaropus_lobatus:26.763126):4.573097,(((Heteroscelus_brevipes:6.463060,Heteroscelus_incanus:6.463060):10.950855,(Tringa_nebularia:14.936794,(Tringa_totanus:10.073083,(Tringa_stagnatilis:9.069757,Tringa_gl…
	TREE tree_2307 = ((Glareola_maldivarum:62.986053,((Numenius_phaeopus:15.353942,(Numenius_minutus:7.209636,Numenius_madagascariensis:7.209636):8.144305):29.369465,((Limosa_lapponica:11.707123,Limosa_limosa:11.707122):30.517056,((((Xenus_cinereus:30.830036,Phalaropus_lobatus:30.830036):4.623452,(Actitis_hypoleucos:33.173367,((Tringa_nebularia:17.460058,(Heteroscelus_brevipes:6.585842,Heteroscelus_i…
	TREE tree_8395 = ((Glareola_maldivarum:52.304794,(((Numenius_madagascariensis:5.163748,Numenius_minutus:5.163748):13.491108,Numenius_phaeopus:18.654858):21.789921,((Limosa_lapponica:15.441236,Limosa_limosa:15.441236):21.970242,((Arenaria_interpres:31.238159,((Philomachus_pugnax:17.477009,Limicola_falcinellus:17.477009):2.029517,((Calidris_tenuirostris:11.298754,(Calidris_canutus:2.724658,Calidris…
	TREE tree_2595 = ((Glareola_maldivarum:59.465008,((Numenius_phaeopus:12.350018,(Numenius_madagascariensis:6.741636,Numenius_minutus:6.741636):5.608382):29.413425,((Limosa_lapponica:11.800075,Limosa_limosa:11.800075):26.920341,(((Gallinago_megala:14.838275,Gallinago_hardwickii:14.838274):15.972250,Limnodromus_semipalmatus:30.810524):3.652915,((((Calidris_tenuirostris:11.173415,(Calidris_canutus:2.…
	TREE tree_4095 = ((Glareola_maldivarum:54.764381,((Numenius_phaeopus:16.106262,(Numenius_minutus:4.865640,Numenius_madagascariensis:4.865640):11.240622):27.514507,(((((Gallinago_megala:12.342052,Gallinago_hardwickii:12.342052):17.111649,Limnodromus_semipalmatus:29.453701):1.912908,((Xenus_cinereus:20.552813,Phalaropus_lobatus:20.552813):6.770207,(Actitis_hypoleucos:25.326740,((((Tringa_stagnatili…
	TREE tree_6375 = ((Glareola_maldivarum:60.611240,(((Numenius_minutus:6.911853,Numenius_madagascariensis:6.911853):12.158256,Numenius_phaeopus:19.070110):27.395130,(((((Gallinago_hardwickii:13.840509,Gallinago_megala:13.840508):19.742519,Limnodromus_semipalmatus:33.583027):1.986086,((Actitis_hypoleucos:32.664909,((Tringa_nebularia:19.108929,(Tringa_stagnatilis:8.670682,(Tringa_totanus:8.423544,Tri…
	TREE tree_1886 = ((Glareola_maldivarum:46.367371,((Numenius_phaeopus:8.689849,(Numenius_madagascariensis:1.985667,Numenius_minutus:1.985667):6.704182):24.401039,((((Actitis_hypoleucos:23.839108,((((Tringa_glareola:7.647149,(Tringa_stagnatilis:6.496568,Tringa_totanus:6.496568):1.150581):4.383695,Tringa_nebularia:12.030844):0.370197,(Heteroscelus_brevipes:3.392615,Heteroscelus_incanus:3.392615):9.0…
	TREE tree_895 = ((Glareola_maldivarum:62.363491,((Numenius_phaeopus:14.236856,(Numenius_madagascariensis:5.038000,Numenius_minutus:5.038000):9.198856):30.267502,((Limosa_limosa:12.646258,Limosa_lapponica:12.646257):27.880947,(((Limnodromus_semipalmatus:33.387569,(Gallinago_hardwickii:8.861667,Gallinago_megala:8.861668):24.525900):3.712699,((((Heteroscelus_brevipes:9.655861,Heteroscelus_incanus:9.…
	TREE tree_3396 = ((Glareola_maldivarum:59.520256,(((Numenius_minutus:5.239872,Numenius_madagascariensis:5.239872):11.818297,Numenius_phaeopus:17.058170):29.325956,((Limosa_lapponica:15.070089,Limosa_limosa:15.070089):25.459423,((((((Heteroscelus_brevipes:6.226216,Heteroscelus_incanus:6.226216):11.644581,(((Tringa_stagnatilis:4.814293,Tringa_totanus:4.814293):1.579404,Tringa_glareola:6.393697):7.8…
	TREE tree_9057 = ((Glareola_maldivarum:66.313141,(((Numenius_madagascariensis:4.859532,Numenius_minutus:4.859532):14.099945,Numenius_phaeopus:18.959476):29.438004,(((Arenaria_interpres:31.929384,(((Calidris_subminuta:20.080307,((Calidris_ruficollis:16.410088,((Calidris_minuta:5.931706,Calidris_alba:5.931706):9.123349,Calidris_melanotos:15.055056):1.355032):2.945346,Calidris_acuminata:19.355434):0…
	TREE tree_3614 = ((Glareola_maldivarum:48.622444,((Numenius_phaeopus:12.116795,(Numenius_minutus:5.034052,Numenius_madagascariensis:5.034052):7.082742):24.095995,(((((Gallinago_megala:11.386868,Gallinago_hardwickii:11.386868):16.495831,Limnodromus_semipalmatus:27.882700):1.544211,((Actitis_hypoleucos:21.483978,((Heteroscelus_brevipes:4.727434,Heteroscelus_incanus:4.727434):7.947420,(Tringa_nebula…
	TREE tree_7427 = ((Glareola_maldivarum:59.422321,(((Numenius_madagascariensis:4.336529,Numenius_minutus:4.336529):11.821404,Numenius_phaeopus:16.157934):22.864882,(((Arenaria_interpres:24.764397,((Calidris_ferruginea:18.464174,((((Calidris_alba:7.287146,Calidris_minuta:7.287146):2.089545,Calidris_ruficollis:9.376691):2.831132,Calidris_melanotos:12.207823):5.323826,Calidris_subminuta:17.531649):0.…
	TREE tree_2710 = ((Glareola_maldivarum:65.312180,((Numenius_phaeopus:13.195156,(Numenius_minutus:5.325733,Numenius_madagascariensis:5.325734):7.869422):29.665401,((Limosa_lapponica:13.920546,Limosa_limosa:13.920546):23.805939,((((Xenus_cinereus:26.491543,Phalaropus_lobatus:26.491545):3.841189,(Actitis_hypoleucos:27.333649,((Tringa_nebularia:11.229895,((Tringa_glareola:4.222757,Tringa_totanus:4.22…
	TREE tree_6684 = ((Glareola_maldivarum:62.488338,(((Numenius_minutus:4.218221,Numenius_madagascariensis:4.218221):14.372179,Numenius_phaeopus:18.590401):28.334824,(((((Actitis_hypoleucos:30.066711,((Tringa_glareola:8.295925,(Tringa_stagnatilis:7.235037,Tringa_totanus:7.235037):1.060888):10.729233,((Heteroscelus_brevipes:7.829692,Heteroscelus_incanus:7.829692):10.933118,Tringa_nebularia:18.762810)…
	TREE tree_5824 = ((Glareola_maldivarum:57.311752,((Numenius_phaeopus:14.845129,(Numenius_madagascariensis:4.325743,Numenius_minutus:4.325743):10.519386):25.763401,(((((Gallinago_hardwickii:12.578074,Gallinago_megala:12.578074):17.411772,Limnodromus_semipalmatus:29.989845):2.641579,(((Xenus_cinereus:27.023727,Phalaropus_lobatus:27.023727):2.203280,((Heteroscelus_brevipes:5.179120,Heteroscelus_inca…
	TREE tree_922 = ((Glareola_maldivarum:59.337208,(((Numenius_madagascariensis:5.390664,Numenius_minutus:5.390664):9.726950,Numenius_phaeopus:15.117614):29.079517,((((Gallinago_megala:11.834057,Gallinago_hardwickii:11.834057):22.425968,Limnodromus_semipalmatus:34.260025):3.674322,((((Tringa_nebularia:17.527655,((Tringa_glareola:8.234357,(Tringa_totanus:7.455498,Tringa_stagnatilis:7.455498):0.778859…
	TREE tree_6485 = ((Glareola_maldivarum:60.762772,((Numenius_phaeopus:17.286943,(Numenius_minutus:8.000118,Numenius_madagascariensis:8.000118):9.286825):23.643986,((Limosa_limosa:12.932430,Limosa_lapponica:12.932431):20.922844,(((Actitis_hypoleucos:29.207058,(((Heteroscelus_brevipes:5.111670,Heteroscelus_incanus:5.111670):11.380774,((Tringa_glareola:9.153535,(Tringa_stagnatilis:7.829099,Tringa_tot…
	TREE tree_8047 = ((Glareola_maldivarum:64.684601,(((Numenius_minutus:4.250756,Numenius_madagascariensis:4.250757):8.055164,Numenius_phaeopus:12.305921):28.091515,(((((Actitis_hypoleucos:27.326788,((Tringa_nebularia:13.242170,((Tringa_totanus:6.773364,Tringa_glareola:6.773364):0.765634,Tringa_stagnatilis:7.538998):5.703172):2.863635,(Heteroscelus_brevipes:7.199330,Heteroscelus_incanus:7.199330):8.…
	TREE tree_189 = ((Glareola_maldivarum:61.835220,((Numenius_phaeopus:17.615080,(Numenius_minutus:5.893322,Numenius_madagascariensis:5.893322):11.721759):27.094128,(((((Gallinago_hardwickii:13.215353,Gallinago_megala:13.215351):16.205828,Limnodromus_semipalmatus:29.421179):4.287386,((Actitis_hypoleucos:29.395107,(((Tringa_stagnatilis:8.140559,(Tringa_glareola:7.606288,Tringa_totanus:7.606288):0.534…
	TREE tree_6769 = ((Glareola_maldivarum:75.268906,((Numenius_phaeopus:19.871208,(Numenius_minutus:7.756331,Numenius_madagascariensis:7.756331):12.114877):31.565207,((Limosa_limosa:18.264826,Limosa_lapponica:18.264826):29.647762,((Arenaria_interpres:32.207649,((((Calidris_subminuta:20.292789,(Calidris_melanotos:19.479315,(((Calidris_ruficollis:8.452358,Calidris_minuta:8.452358):1.329396,Calidris_al…
	TREE tree_2816 = ((Glareola_maldivarum:54.761044,(((Numenius_minutus:4.377174,Numenius_madagascariensis:4.377173):6.489014,Numenius_phaeopus:10.866188):27.085417,((Limosa_lapponica:11.922847,Limosa_limosa:11.922848):20.140200,((((Xenus_cinereus:23.045565,Phalaropus_lobatus:23.045565):2.032026,(Actitis_hypoleucos:22.309544,((Tringa_nebularia:11.651058,((Tringa_stagnatilis:8.326283,Tringa_glareola:…
	TREE tree_5472 = ((Glareola_maldivarum:70.578354,(((Numenius_madagascariensis:7.363541,Numenius_minutus:7.363542):14.454746,Numenius_phaeopus:21.818287):30.865868,((((Actitis_hypoleucos:39.084709,((((Heteroscelus_brevipes:9.849038,Heteroscelus_incanus:9.849038):6.306714,Tringa_nebularia:16.155750):5.314975,(Tringa_glareola:11.642976,(Tringa_totanus:11.373425,Tringa_stagnatilis:11.373425):0.269551…
	TREE tree_5411 = ((Glareola_maldivarum:65.931923,(((Numenius_minutus:5.688167,Numenius_madagascariensis:5.688167):10.874597,Numenius_phaeopus:16.562763):29.083431,((((Arenaria_interpres:29.565094,((Calidris_canutus:14.798610,Calidris_tenuirostris:14.798610):5.696730,((((Calidris_ruficollis:16.005569,((Calidris_acuminata:14.572190,Calidris_melanotos:14.572190):0.048134,(Calidris_minuta:7.555044,Ca…
	TREE tree_3911 = ((Glareola_maldivarum:66.362274,((Numenius_phaeopus:19.762913,(Numenius_minutus:8.845716,Numenius_madagascariensis:8.845715):10.917197):28.572170,(((Arenaria_interpres:36.235504,(((Limicola_falcinellus:20.015547,Philomachus_pugnax:20.015547):2.365512,(Calidris_ferruginea:20.547041,(((Calidris_acuminata:16.412231,Calidris_melanotos:16.412231):1.558324,((Calidris_minuta:9.805023,Ca…
	TREE tree_6031 = ((Glareola_maldivarum:53.988777,(((Numenius_madagascariensis:4.536444,Numenius_minutus:4.536444):7.900385,Numenius_phaeopus:12.436829):24.420279,((Limosa_lapponica:14.111330,Limosa_limosa:14.111330):20.455824,(((Limnodromus_semipalmatus:28.769398,(Gallinago_megala:4.621129,Gallinago_hardwickii:4.621129):24.148270):2.392940,((Xenus_cinereus:24.848537,Phalaropus_lobatus:24.848536):…
	TREE tree_4305 = ((Glareola_maldivarum:68.847496,((Numenius_phaeopus:19.225674,(Numenius_madagascariensis:5.312504,Numenius_minutus:5.312504):13.913168):33.253513,((Limosa_limosa:17.235191,Limosa_lapponica:17.235191):30.366058,((Limnodromus_semipalmatus:37.196655,(Gallinago_megala:17.128693,Gallinago_hardwickii:17.128693):20.067963):4.837146,(((((Calidris_tenuirostris:12.866662,Calidris_canutus:1…
	TREE tree_2564 = ((Glareola_maldivarum:55.932461,(((Numenius_madagascariensis:4.794899,Numenius_minutus:4.794899):7.677154,Numenius_phaeopus:12.472054):26.293030,(((((Actitis_hypoleucos:25.150522,((Tringa_nebularia:13.191593,((Tringa_stagnatilis:6.844558,Tringa_totanus:6.844557):0.446185,Tringa_glareola:7.290742):5.900850):2.117303,(Heteroscelus_brevipes:5.212597,Heteroscelus_incanus:5.212597):10…
	TREE tree_1742 = ((Glareola_maldivarum:52.477249,(((Numenius_minutus:5.558838,Numenius_madagascariensis:5.558838):11.058292,Numenius_phaeopus:16.617130):23.548306,(((((Xenus_cinereus:26.446718,Phalaropus_lobatus:26.446718):3.292734,(Actitis_hypoleucos:28.887993,((Tringa_nebularia:15.167998,((Tringa_stagnatilis:8.204939,Tringa_totanus:8.204939):0.919140,Tringa_glareola:9.124079):6.043919):1.352267…
	TREE tree_5198 = ((Glareola_maldivarum:52.176754,((Numenius_phaeopus:14.435661,(Numenius_minutus:3.840047,Numenius_madagascariensis:3.840047):10.595614):22.274342,((Limosa_lapponica:13.023025,Limosa_limosa:13.023025):20.441210,((((Xenus_cinereus:24.370354,Phalaropus_lobatus:24.370354):1.299091,((((Tringa_glareola:6.125207,(Tringa_totanus:5.209984,Tringa_stagnatilis:5.209984):0.915224):7.624966,Tr…
	TREE tree_7616 = ((Glareola_maldivarum:55.851116,((Numenius_phaeopus:17.930740,(Numenius_minutus:3.926355,Numenius_madagascariensis:3.926356):14.004386):23.410049,((Limosa_lapponica:11.934538,Limosa_limosa:11.934538):23.209362,(((Limnodromus_semipalmatus:24.515894,(Gallinago_hardwickii:5.353561,Gallinago_megala:5.353560):19.162334):9.447474,((Actitis_hypoleucos:26.012234,((Tringa_stagnatilis:12.0…
	TREE tree_7377 = ((Glareola_maldivarum:58.833740,(((Numenius_madagascariensis:5.609753,Numenius_minutus:5.609753):7.659588,Numenius_phaeopus:13.269341):21.734468,((((Actitis_hypoleucos:29.088520,(((Heteroscelus_brevipes:6.466251,Heteroscelus_incanus:6.466251):8.489103,(Tringa_nebularia:12.398694,(Tringa_totanus:5.577356,(Tringa_stagnatilis:5.560344,Tringa_glareola:5.560344):0.017012):6.821338):2.…
	TREE tree_4912 = ((Glareola_maldivarum:70.834206,(((Numenius_madagascariensis:6.855905,Numenius_minutus:6.855905):11.494002,Numenius_phaeopus:18.349907):26.769863,((Limosa_lapponica:16.488651,Limosa_limosa:16.488651):26.410183,(((Actitis_hypoleucos:34.229729,((Tringa_nebularia:18.028755,(((Tringa_glareola:9.502975,Tringa_stagnatilis:9.502975):1.449593,Tringa_totanus:10.952568):5.723721,(Heterosce…
	TREE tree_3207 = ((Glareola_maldivarum:57.328884,(((Numenius_minutus:5.570976,Numenius_madagascariensis:5.570975):7.595656,Numenius_phaeopus:13.166632):22.360971,((Limosa_lapponica:13.623374,Limosa_limosa:13.623373):17.922003,(((Gallinago_megala:15.847204,Gallinago_hardwickii:15.847203):9.017542,Limnodromus_semipalmatus:24.864744):4.468758,(((Xenus_cinereus:18.705051,Phalaropus_lobatus:18.705051)…
	TREE tree_6240 = ((Glareola_maldivarum:47.975670,(((Numenius_madagascariensis:5.452714,Numenius_minutus:5.452714):7.711518,Numenius_phaeopus:13.164232):20.651140,((Limosa_limosa:10.868081,Limosa_lapponica:10.868081):20.073006,(((Limnodromus_semipalmatus:26.834461,(Gallinago_hardwickii:7.291071,Gallinago_megala:7.291070):19.543392):2.340607,(((((Tringa_totanus:6.567840,Tringa_stagnatilis:6.567840)…
	TREE tree_4236 = ((Glareola_maldivarum:53.763386,((Numenius_phaeopus:12.072854,(Numenius_madagascariensis:3.010943,Numenius_minutus:3.010943):9.061911):20.259151,((Limosa_limosa:12.301298,Limosa_lapponica:12.301298):18.452265,((Limnodromus_semipalmatus:27.416206,(Gallinago_megala:11.013186,Gallinago_hardwickii:11.013185):16.403023):1.712571,(((((Tringa_stagnatilis:8.287699,(Tringa_glareola:6.5519…
	TREE tree_6809 = ((Glareola_maldivarum:50.476570,(((Numenius_madagascariensis:5.233139,Numenius_minutus:5.233139):7.790116,Numenius_phaeopus:13.023254):20.389462,(((Arenaria_interpres:22.617004,((Calidris_canutus:8.610450,Calidris_tenuirostris:8.610449):6.732409,((Limicola_falcinellus:13.133680,Philomachus_pugnax:13.133680):1.649231,(((Calidris_subminuta:11.738808,Calidris_acuminata:11.738808):0.…
	TREE tree_1261 = ((Glareola_maldivarum:66.829880,((Numenius_phaeopus:17.589392,(Numenius_madagascariensis:5.569186,Numenius_minutus:5.569186):12.020207):33.975143,(((((Gallinago_hardwickii:11.045439,Gallinago_megala:11.045438):22.693947,Limnodromus_semipalmatus:33.739384):4.971410,((((Heteroscelus_brevipes:5.689451,Heteroscelus_incanus:5.689451):15.295808,((Tringa_totanus:12.964263,(Tringa_stagna…
	TREE tree_5924 = ((Glareola_maldivarum:52.951084,((Numenius_phaeopus:13.055444,(Numenius_madagascariensis:4.105793,Numenius_minutus:4.105794):8.949651):24.090820,(((((Gallinago_megala:2.368130,Gallinago_hardwickii:2.368130):22.842697,Limnodromus_semipalmatus:25.210827):5.125121,(Actitis_hypoleucos:27.889549,((((Tringa_glareola:6.766524,(Tringa_stagnatilis:6.610709,Tringa_totanus:6.610709):0.15581…
	TREE tree_4027 = ((Glareola_maldivarum:58.259159,(((Numenius_madagascariensis:3.598981,Numenius_minutus:3.598981):8.657519,Numenius_phaeopus:12.256500):27.317064,((Limosa_lapponica:13.106329,Limosa_limosa:13.106329):21.959160,(((((((Calidris_ruficollis:12.390350,Calidris_melanotos:12.390351):1.405709,(Calidris_minuta:8.444134,Calidris_alba:8.444134):5.351926):1.300615,Calidris_acuminata:15.096675…
	TREE tree_3065 = ((Glareola_maldivarum:47.299080,(((Numenius_madagascariensis:4.496077,Numenius_minutus:4.496077):7.161743,Numenius_phaeopus:11.657821):24.529564,((Limosa_lapponica:11.079559,Limosa_limosa:11.079559):22.312996,((((Actitis_hypoleucos:23.366817,((Heteroscelus_brevipes:3.502156,Heteroscelus_incanus:3.502156):10.393649,(Tringa_nebularia:13.245333,((Tringa_glareola:5.469515,Tringa_stag…
	TREE tree_5969 = ((Glareola_maldivarum:60.151127,(((Numenius_madagascariensis:6.262518,Numenius_minutus:6.262518):9.532520,Numenius_phaeopus:15.795038):23.807928,(((((((Tringa_nebularia:13.336035,(Tringa_totanus:7.515784,(Tringa_glareola:7.098748,Tringa_stagnatilis:7.098748):0.417036):5.820251):2.587192,(Heteroscelus_brevipes:7.692790,Heteroscelus_incanus:7.692790):8.230437):12.845526,(Xenus_cine…
	TREE tree_2334 = ((Glareola_maldivarum:54.784019,((Numenius_phaeopus:14.010880,(Numenius_minutus:6.362784,Numenius_madagascariensis:6.362784):7.648095):26.075731,((Limosa_lapponica:14.046512,Limosa_limosa:14.046512):23.550556,((((Gallinago_megala:7.609585,Gallinago_hardwickii:7.609585):18.051266,Limnodromus_semipalmatus:25.660851):6.698723,((Actitis_hypoleucos:26.951893,((Heteroscelus_brevipes:8.…
	TREE tree_5050 = ((Glareola_maldivarum:64.085106,(((Numenius_minutus:5.094647,Numenius_madagascariensis:5.094647):19.183609,Numenius_phaeopus:24.278255):25.201538,(((Arenaria_interpres:33.902363,(((Philomachus_pugnax:17.282942,Limicola_falcinellus:17.282942):3.290480,(Calidris_tenuirostris:13.225386,Calidris_canutus:13.225386):7.348036):0.377755,(Calidris_ferruginea:20.579788,(Calidris_subminuta:…
	TREE tree_8671 = ((Glareola_maldivarum:58.624306,(((Numenius_madagascariensis:6.534961,Numenius_minutus:6.534961):8.035080,Numenius_phaeopus:14.570040):27.883224,((Limosa_lapponica:16.483208,Limosa_limosa:16.483208):22.228691,((Arenaria_interpres:25.561293,((Philomachus_pugnax:16.645531,Limicola_falcinellus:16.645531):1.734023,((Calidris_tenuirostris:12.226261,Calidris_canutus:12.226261):5.711288…
	TREE tree_9966 = ((Glareola_maldivarum:71.548859,(((Numenius_minutus:6.532053,Numenius_madagascariensis:6.532053):10.748058,Numenius_phaeopus:17.280111):34.767891,((((Actitis_hypoleucos:35.390282,(((Tringa_nebularia:16.218275,(Tringa_stagnatilis:7.452599,(Tringa_glareola:7.238973,Tringa_totanus:7.238973):0.213626):8.765677):2.814515,(Heteroscelus_brevipes:11.312262,Heteroscelus_incanus:11.312262)…
	TREE tree_6580 = ((Glareola_maldivarum:70.775238,(((Numenius_madagascariensis:6.916766,Numenius_minutus:6.916766):11.453033,Numenius_phaeopus:18.369801):34.002037,((Limosa_limosa:18.033094,Limosa_lapponica:18.033094):30.442945,((Arenaria_interpres:34.996311,((Calidris_ferruginea:18.803286,((Calidris_melanotos:16.833399,(Calidris_minuta:8.242801,Calidris_alba:8.242801):8.590598):1.262130,((Calidri…
	TREE tree_4857 = ((Glareola_maldivarum:36.162403,(((Numenius_madagascariensis:3.133975,Numenius_minutus:3.133975):6.525661,Numenius_phaeopus:9.659636):15.823538,((Limosa_lapponica:8.371704,Limosa_limosa:8.371704):15.298374,(((((Limicola_falcinellus:9.859286,Philomachus_pugnax:9.859286):1.906540,(Calidris_ferruginea:10.884428,(Calidris_subminuta:10.556952,(((Calidris_ruficollis:0.061539,Calidris_m…
	TREE tree_8160 = ((Glareola_maldivarum:50.900181,(((Numenius_madagascariensis:2.736477,Numenius_minutus:2.736477):10.476482,Numenius_phaeopus:13.212959):22.007397,((Limosa_lapponica:11.672087,Limosa_limosa:11.672087):22.148741,((Arenaria_interpres:22.913218,((Calidris_tenuirostris:10.138268,Calidris_canutus:10.138268):6.003274,((Philomachus_pugnax:14.839999,Limicola_falcinellus:14.839999):0.71899…
	TREE tree_6641 = ((Glareola_maldivarum:54.116447,(((Numenius_madagascariensis:3.836102,Numenius_minutus:3.836102):9.941315,Numenius_phaeopus:13.777416):27.591408,((Limosa_limosa:14.346957,Limosa_lapponica:14.346957):22.232969,((((Xenus_cinereus:27.606915,Phalaropus_lobatus:27.606915):0.943198,(((Tringa_nebularia:14.475353,((Tringa_totanus:7.810112,Tringa_stagnatilis:7.810112):0.264342,Tringa_glar…
	TREE tree_2812 = ((Glareola_maldivarum:60.545467,((Numenius_phaeopus:18.388626,(Numenius_minutus:6.097947,Numenius_madagascariensis:6.097947):12.290679):22.265408,(((((Gallinago_hardwickii:13.275471,Gallinago_megala:13.275472):12.922678,Limnodromus_semipalmatus:26.198149):6.469436,((Xenus_cinereus:27.692005,Phalaropus_lobatus:27.692003):0.347334,(Actitis_hypoleucos:26.470871,((Tringa_nebularia:15…
	TREE tree_3993 = ((Glareola_maldivarum:60.161633,((Numenius_phaeopus:14.344358,(Numenius_madagascariensis:4.301198,Numenius_minutus:4.301198):10.043160):25.740789,((((Gallinago_megala:14.717511,Gallinago_hardwickii:14.717511):17.005154,Limnodromus_semipalmatus:31.722664):2.941138,((Arenaria_interpres:27.292595,(((Limicola_falcinellus:16.594500,Philomachus_pugnax:16.594500):1.186546,(Calidris_tenu…
	TREE tree_8881 = ((Glareola_maldivarum:67.261353,((Numenius_phaeopus:16.926922,(Numenius_madagascariensis:3.881763,Numenius_minutus:3.881763):13.045158):22.365395,((((Gallinago_hardwickii:17.279837,Gallinago_megala:17.279839):13.370248,Limnodromus_semipalmatus:30.650085):4.345610,((Arenaria_interpres:27.811443,(((Calidris_acuminata:5.061145,Calidris_ferruginea:5.061145):13.726765,(Calidris_submin…
	TREE tree_213 = ((Glareola_maldivarum:53.993530,((Numenius_phaeopus:13.480965,(Numenius_minutus:4.366722,Numenius_madagascariensis:4.366722):9.114243):23.689751,(((((Xenus_cinereus:24.690639,Phalaropus_lobatus:24.690639):0.978661,((((Heteroscelus_brevipes:5.484459,Heteroscelus_incanus:5.484459):4.960778,Tringa_nebularia:10.445238):1.623118,(Tringa_stagnatilis:6.820228,(Tringa_totanus:6.228669,Tri…
	TREE tree_3408 = ((Glareola_maldivarum:67.164825,(((Numenius_madagascariensis:6.577612,Numenius_minutus:6.577613):12.709963,Numenius_phaeopus:19.287575):25.033386,((Limosa_limosa:13.869222,Limosa_lapponica:13.869221):26.408161,(((((Xenus_cinereus:29.367226,Phalaropus_lobatus:29.367226):2.356699,(((Heteroscelus_brevipes:7.166748,Heteroscelus_incanus:7.166748):10.206646,Tringa_nebularia:17.373394):…
	TREE tree_521 = ((Glareola_maldivarum:65.829247,((Numenius_phaeopus:19.556000,(Numenius_minutus:4.126348,Numenius_madagascariensis:4.126348):15.429653):28.573765,(((Arenaria_interpres:30.462259,(((Calidris_acuminata:3.233161,Calidris_tenuirostris:3.233161):8.921361,Calidris_canutus:12.154522):9.219689,(((Calidris_ferruginea:15.877487,Calidris_subminuta:15.877487):2.590908,(((Calidris_alba:11.3388…
	TREE tree_6225 = ((Glareola_maldivarum:66.799767,((Numenius_phaeopus:16.362690,(Numenius_minutus:5.784742,Numenius_madagascariensis:5.784742):10.577946):27.206718,((Limosa_limosa:13.612020,Limosa_lapponica:13.612020):25.465614,((Arenaria_interpres:29.665340,(((((((Calidris_ruficollis:10.510388,(Calidris_minuta:5.268310,Calidris_alba:5.268310):5.242079):4.825437,Calidris_acuminata:15.335825):0.103…
	TREE tree_2166 = ((Glareola_maldivarum:51.349567,((Numenius_phaeopus:11.720499,(Numenius_madagascariensis:2.538083,Numenius_minutus:2.538083):9.182415):20.907669,((Limosa_lapponica:12.543319,Limosa_limosa:12.543319):16.954023,(((((Limicola_falcinellus:15.138879,Philomachus_pugnax:15.138879):1.629814,((Calidris_subminuta:13.200676,Calidris_ferruginea:13.200676):1.304179,(Calidris_ruficollis:13.683…
	TREE tree_8192 = ((Glareola_maldivarum:52.256748,((Numenius_phaeopus:13.423948,(Numenius_minutus:4.196795,Numenius_madagascariensis:4.196795):9.227153):21.142973,((Limosa_limosa:12.688788,Limosa_lapponica:12.688787):18.972616,((Arenaria_interpres:25.062992,(((Calidris_subminuta:14.310859,((Calidris_melanotos:13.141842,(Calidris_ruficollis:11.378281,(Calidris_minuta:8.923467,Calidris_alba:8.923467…
	TREE tree_5154 = ((Glareola_maldivarum:64.522186,((Numenius_phaeopus:20.700737,(Numenius_minutus:6.805624,Numenius_madagascariensis:6.805624):13.895113):27.476152,((Limosa_limosa:17.408020,Limosa_lapponica:17.408020):24.456799,((Arenaria_interpres:31.848949,(((((Calidris_ferruginea:16.114033,(Calidris_minuta:10.588657,(Calidris_alba:9.536427,Calidris_ruficollis:9.536427):1.052229):5.525376):0.534…
	TREE tree_5737 = ((Glareola_maldivarum:65.138588,(((Numenius_minutus:7.702783,Numenius_madagascariensis:7.702783):15.190708,Numenius_phaeopus:22.893490):27.042139,((((((Xenus_cinereus:32.901726,Phalaropus_lobatus:32.901726):2.335889,((Heteroscelus_brevipes:8.327125,Heteroscelus_incanus:8.327125):11.515970,(((Tringa_glareola:7.370768,Tringa_totanus:7.370768):0.463595,Tringa_stagnatilis:7.834363):1…
	TREE tree_7595 = ((Glareola_maldivarum:49.351734,(((Numenius_madagascariensis:6.541934,Numenius_minutus:6.541934):9.895203,Numenius_phaeopus:16.437136):18.188389,(((Arenaria_interpres:22.369881,(((Philomachus_pugnax:13.749600,Limicola_falcinellus:13.749600):2.315888,(Calidris_tenuirostris:7.034778,(Calidris_acuminata:3.695627,Calidris_canutus:3.695627):3.339150):9.030710):0.225161,((Calidris_rufi…
	TREE tree_1891 = ((Glareola_maldivarum:62.706486,((Numenius_phaeopus:15.285595,(Numenius_madagascariensis:7.712043,Numenius_minutus:7.712043):7.573552):27.857956,(((((Gallinago_megala:13.091030,Gallinago_hardwickii:13.091031):20.862974,Limnodromus_semipalmatus:33.954006):2.537651,((Xenus_cinereus:30.671858,Phalaropus_lobatus:30.671860):1.106313,(Actitis_hypoleucos:31.121143,(((Tringa_totanus:7.22…
	TREE tree_4445 = ((Glareola_maldivarum:59.000999,(((Numenius_minutus:4.376748,Numenius_madagascariensis:4.376748):11.980914,Numenius_phaeopus:16.357662):20.948238,(((((Xenus_cinereus:27.163301,Phalaropus_lobatus:27.163300):1.531050,(Actitis_hypoleucos:27.889904,((((Tringa_stagnatilis:6.567821,Tringa_glareola:6.567821):0.574565,Tringa_totanus:7.142386):6.377798,Tringa_nebularia:13.520184):1.582686…
	TREE tree_1426 = ((Glareola_maldivarum:65.319389,((Numenius_phaeopus:19.219524,(Numenius_minutus:6.747874,Numenius_madagascariensis:6.747874):12.471651):26.026419,((((((Limicola_falcinellus:17.053005,Philomachus_pugnax:17.053005):2.002870,(Calidris_canutus:9.479206,Calidris_tenuirostris:9.479206):9.576670):1.177607,(Calidris_subminuta:19.374577,(((Calidris_melanotos:14.022655,(Calidris_alba:7.911…
	TREE tree_1086 = ((Glareola_maldivarum:68.280357,(((Numenius_minutus:6.546497,Numenius_madagascariensis:6.546497):15.077802,Numenius_phaeopus:21.624298):34.158051,((Limosa_lapponica:17.986355,Limosa_limosa:17.986355):30.842106,(((((Limicola_falcinellus:19.837757,Philomachus_pugnax:19.837757):4.521930,((Calidris_ferruginea:21.307178,(Calidris_melanotos:18.691492,((Calidris_ruficollis:10.815613,Cal…
	TREE tree_7048 = ((Glareola_maldivarum:65.777351,(((Numenius_madagascariensis:5.350239,Numenius_minutus:5.350239):11.178059,Numenius_phaeopus:16.528297):24.716646,((Limosa_limosa:15.233745,Limosa_lapponica:15.233745):23.528303,((((Actitis_hypoleucos:28.721615,(((Tringa_glareola:9.951518,(Tringa_totanus:7.923713,Tringa_stagnatilis:7.923713):2.027805):5.425761,Tringa_nebularia:15.377279):1.725620,(…
	TREE tree_7770 = ((Glareola_maldivarum:57.143585,((Numenius_phaeopus:15.047274,(Numenius_minutus:4.587497,Numenius_madagascariensis:4.587497):10.459776):26.468128,(((((Gallinago_hardwickii:12.862403,Gallinago_megala:12.862403):17.957758,Limnodromus_semipalmatus:30.820162):1.764286,((((Heteroscelus_brevipes:6.490947,Heteroscelus_incanus:6.490947):9.244320,(((Tringa_totanus:7.231883,Tringa_stagnati…
	TREE tree_7641 = ((Glareola_maldivarum:57.528309,(((Numenius_madagascariensis:7.076856,Numenius_minutus:7.076856):9.037919,Numenius_phaeopus:16.114775):27.602299,(((((Gallinago_megala:9.921003,Gallinago_hardwickii:9.921003):19.524405,Limnodromus_semipalmatus:29.445410):5.356455,((Xenus_cinereus:26.672247,Phalaropus_lobatus:26.672247):2.180937,(((Tringa_nebularia:15.036117,(Heteroscelus_brevipes:5…
	TREE tree_2027 = ((Glareola_maldivarum:53.210560,((Numenius_phaeopus:14.174221,(Numenius_minutus:4.581279,Numenius_madagascariensis:4.581280):9.592942):21.849970,((Limosa_limosa:10.315153,Limosa_lapponica:10.315153):22.878136,(((((Limicola_falcinellus:17.771223,Philomachus_pugnax:17.771223):1.666943,((Calidris_tenuirostris:8.887986,Calidris_acuminata:8.887986):1.745697,Calidris_canutus:10.633684)…
	TREE tree_7148 = ((Glareola_maldivarum:60.471119,((Numenius_phaeopus:12.814566,(Numenius_madagascariensis:2.949845,Numenius_minutus:2.949845):9.864722):25.884869,(((((Xenus_cinereus:27.992685,Phalaropus_lobatus:27.992683):1.039050,(((Heteroscelus_brevipes:7.473509,Heteroscelus_incanus:7.473509):9.092516,(Tringa_nebularia:15.585218,(Tringa_stagnatilis:9.019080,(Tringa_glareola:8.525840,Tringa_tota…
	TREE tree_4065 = ((Glareola_maldivarum:43.591339,((Numenius_phaeopus:12.762312,(Numenius_minutus:4.010900,Numenius_madagascariensis:4.010900):8.751413):17.495342,(((((Gallinago_megala:5.070439,Gallinago_hardwickii:5.070439):16.241066,Limnodromus_semipalmatus:21.311508):3.250969,((Actitis_hypoleucos:21.574448,((Tringa_nebularia:10.081100,((Tringa_stagnatilis:5.451376,Tringa_totanus:5.451376):0.497…
	TREE tree_3069 = ((Glareola_maldivarum:54.423504,(((Numenius_minutus:5.621343,Numenius_madagascariensis:5.621343):8.459268,Numenius_phaeopus:14.080610):21.043896,((((Arenaria_interpres:26.803568,(((((Calidris_minuta:6.211893,Calidris_alba:6.211893):6.633543,(Calidris_melanotos:11.706992,Calidris_ruficollis:11.706993):1.138444):0.391883,Calidris_ferruginea:13.237319):4.321025,(Limicola_falcinellus…
	TREE tree_6429 = ((Glareola_maldivarum:56.333908,(((Numenius_minutus:4.939233,Numenius_madagascariensis:4.939233):12.326567,Numenius_phaeopus:17.265800):21.304253,(((Arenaria_interpres:26.648092,((Calidris_ferruginea:13.488574,((Calidris_acuminata:13.148141,((Calidris_melanotos:10.238344,Calidris_ruficollis:10.238345):1.339583,(Calidris_minuta:5.563448,Calidris_alba:5.563448):6.014480):1.570213):…
	TREE tree_5083 = ((Glareola_maldivarum:63.039799,(((Numenius_madagascariensis:4.863640,Numenius_minutus:4.863640):11.696526,Numenius_phaeopus:16.560165):28.115629,((Limosa_limosa:18.100733,Limosa_lapponica:18.100733):23.569096,(((Limnodromus_semipalmatus:32.534569,(Gallinago_hardwickii:12.458484,Gallinago_megala:12.458483):20.076086):6.409489,((((((Tringa_totanus:8.476121,Tringa_stagnatilis:8.476…
	TREE tree_4542 = ((Glareola_maldivarum:50.878410,((Numenius_phaeopus:15.079217,(Numenius_madagascariensis:5.628436,Numenius_minutus:5.628436):9.450781):21.290632,((Limosa_lapponica:12.542909,Limosa_limosa:12.542909):20.511320,(((Limnodromus_semipalmatus:27.601036,(Gallinago_megala:10.809418,Gallinago_hardwickii:10.809419):16.791618):2.530555,(((Xenus_cinereus:24.744831,Phalaropus_lobatus:24.74483…
	TREE tree_6204 = ((Glareola_maldivarum:44.111275,(((Numenius_minutus:3.660428,Numenius_madagascariensis:3.660427):7.615676,Numenius_phaeopus:11.276104):17.971569,((Limosa_limosa:10.806906,Limosa_lapponica:10.806906):15.345379,((((Actitis_hypoleucos:22.131063,((((Tringa_stagnatilis:5.050554,Tringa_totanus:5.050554):1.323873,Tringa_glareola:6.374427):4.239594,Tringa_nebularia:10.614021):1.704416,(H…
	TREE tree_7152 = ((Glareola_maldivarum:61.424927,((Numenius_phaeopus:15.471800,(Numenius_madagascariensis:7.011795,Numenius_minutus:7.011795):8.460005):27.516960,((((Actitis_hypoleucos:31.230179,((Xenus_cinereus:26.048492,Phalaropus_lobatus:26.048492):2.412285,((Tringa_nebularia:13.905556,((Tringa_totanus:8.232966,Tringa_stagnatilis:8.232966):0.772689,Tringa_glareola:9.005655):4.899900):2.644595,…
	TREE tree_1364 = ((Glareola_maldivarum:55.818188,(((Numenius_minutus:6.702979,Numenius_madagascariensis:6.702979):7.775600,Numenius_phaeopus:14.478580):25.169884,((Limosa_lapponica:14.397288,Limosa_limosa:14.397288):20.147043,((((((Tringa_nebularia:14.193994,((Tringa_glareola:5.644846,Tringa_stagnatilis:5.644846):0.772857,Tringa_totanus:6.417703):7.776291):1.973398,(Heteroscelus_brevipes:5.433825…
	TREE tree_2188 = ((Glareola_maldivarum:56.840904,((Numenius_phaeopus:15.998795,(Numenius_minutus:5.023785,Numenius_madagascariensis:5.023785):10.975010):28.017860,((Limosa_lapponica:19.589106,Limosa_limosa:19.589106):19.785824,((((((((Calidris_minuta:1.449116,Calidris_ruficollis:1.449116):4.200423,Calidris_acuminata:5.649539):4.963397,Calidris_alba:10.612935):3.980828,(Calidris_melanotos:14.04783…
	TREE tree_3518 = ((Glareola_maldivarum:68.493828,(((Numenius_madagascariensis:6.673265,Numenius_minutus:6.673265):8.098763,Numenius_phaeopus:14.772029):29.866066,((((Actitis_hypoleucos:33.369080,(((Tringa_nebularia:16.346905,(Tringa_totanus:7.381877,(Tringa_stagnatilis:7.194860,Tringa_glareola:7.194860):0.187017):8.965027):1.963812,(Heteroscelus_brevipes:5.895117,Heteroscelus_incanus:5.895117):12…
	TREE tree_4415 = ((Glareola_maldivarum:48.517097,((Numenius_phaeopus:14.063334,(Numenius_madagascariensis:4.267822,Numenius_minutus:4.267822):9.795511):20.857368,((Limosa_lapponica:12.791621,Limosa_limosa:12.791621):17.512323,((((Calidris_tenuirostris:9.151945,Calidris_canutus:9.151944):6.310834,((Calidris_subminuta:14.052401,(Calidris_ferruginea:13.780319,((Calidris_acuminata:8.057376,Calidris_m…
	TREE tree_1347 = ((Glareola_maldivarum:52.825829,(((Numenius_madagascariensis:3.040944,Numenius_minutus:3.040944):8.111794,Numenius_phaeopus:11.152737):26.091705,((((((Calidris_ferruginea:14.314429,(Calidris_subminuta:13.776854,((Calidris_ruficollis:10.756485,(Calidris_acuminata:8.692745,(Calidris_minuta:6.761453,Calidris_alba:6.761453):1.931293):2.063740):0.542359,Calidris_melanotos:11.298844):2…
	TREE tree_399 = ((Glareola_maldivarum:58.014263,(((Numenius_madagascariensis:5.821177,Numenius_minutus:5.821177):8.004482,Numenius_phaeopus:13.825660):23.810612,(((Arenaria_interpres:22.956089,((((Philomachus_pugnax:11.431250,Limicola_falcinellus:11.431250):1.498617,((Calidris_acuminata:8.243034,Calidris_tenuirostris:8.243035):0.637898,Calidris_canutus:8.880934):4.048933):1.829743,Calidris_ferrug…
	TREE tree_6458 = ((Glareola_maldivarum:58.904419,((Numenius_phaeopus:15.528744,(Numenius_minutus:3.416010,Numenius_madagascariensis:3.416010):12.112734):26.463533,((((((Xenus_cinereus:27.781813,Phalaropus_lobatus:27.781813):1.771794,((Heteroscelus_brevipes:7.424873,Heteroscelus_incanus:7.424873):9.817764,(Tringa_nebularia:13.883986,(Tringa_glareola:9.244009,(Tringa_stagnatilis:6.139245,Tringa_tot…
	TREE tree_229 = ((Glareola_maldivarum:55.540695,(((Numenius_madagascariensis:4.225768,Numenius_minutus:4.225768):11.866306,Numenius_phaeopus:16.092075):22.708622,((Limosa_lapponica:11.091477,Limosa_limosa:11.091477):22.332041,((((Xenus_cinereus:24.657509,Phalaropus_lobatus:24.657509):2.367480,((Tringa_nebularia:13.883465,((Heteroscelus_brevipes:4.779155,Heteroscelus_incanus:4.779155):8.679742,(Tr…
	TREE tree_7151 = ((Glareola_maldivarum:57.800686,(((Numenius_minutus:5.052046,Numenius_madagascariensis:5.052046):10.497660,Numenius_phaeopus:15.549705):24.720894,((Limosa_limosa:14.227478,Limosa_lapponica:14.227478):23.891315,((Arenaria_interpres:30.969944,((Calidris_tenuirostris:13.242562,(Calidris_acuminata:2.432197,Calidris_canutus:2.432197):10.810365):8.398247,((Calidris_ferruginea:18.655552…
	TREE tree_1316 = ((Glareola_maldivarum:54.567978,((Numenius_phaeopus:14.230872,(Numenius_minutus:5.462566,Numenius_madagascariensis:5.462566):8.768305):23.839680,((((((Calidris_canutus:10.875224,Calidris_tenuirostris:10.875224):6.937541,(Calidris_subminuta:17.295315,(Calidris_ferruginea:15.461368,((Calidris_ruficollis:4.824838,Calidris_melanotos:4.824838):6.138330,((Calidris_acuminata:2.183683,Ca…
	TREE tree_8318 = ((Glareola_maldivarum:55.829697,(((Numenius_madagascariensis:2.814105,Numenius_minutus:2.814105):12.026142,Numenius_phaeopus:14.840247):22.876177,((Limosa_lapponica:12.771681,Limosa_limosa:12.771681):21.159842,(((Limnodromus_semipalmatus:26.679157,(Gallinago_megala:10.587440,Gallinago_hardwickii:10.587440):16.091717):2.907672,(Actitis_hypoleucos:26.687445,(((Tringa_nebularia:12.8…
	TREE tree_3284 = ((Glareola_maldivarum:62.411385,(((Numenius_madagascariensis:4.054905,Numenius_minutus:4.054905):10.192820,Numenius_phaeopus:14.247725):27.511013,((Limosa_limosa:11.149087,Limosa_lapponica:11.149088):24.830070,((((((Calidris_subminuta:14.330332,Calidris_ferruginea:14.330332):0.993499,(Calidris_acuminata:14.539829,(Calidris_melanotos:13.146230,((Calidris_alba:6.054729,Calidris_min…
	TREE tree_5249 = ((Glareola_maldivarum:53.261566,((Numenius_phaeopus:12.002430,(Numenius_minutus:4.314224,Numenius_madagascariensis:4.314224):7.688206):24.230354,((Limosa_limosa:14.697567,Limosa_lapponica:14.697567):16.890093,((((Limicola_falcinellus:13.930563,Philomachus_pugnax:13.930563):2.827719,((((Calidris_melanotos:11.644966,((Calidris_acuminata:6.721079,(Calidris_minuta:5.839762,Calidris_a…
	TREE tree_3234 = ((Glareola_maldivarum:60.686726,(((Numenius_madagascariensis:4.564521,Numenius_minutus:4.564520):8.542933,Numenius_phaeopus:13.107454):26.798626,(((Arenaria_interpres:25.270782,(((Calidris_ferruginea:14.349162,(((Calidris_acuminata:10.782816,Calidris_melanotos:10.782816):1.652440,((Calidris_alba:6.534377,Calidris_minuta:6.534377):1.860607,Calidris_ruficollis:8.394984):4.040272):1…
	TREE tree_8363 = ((Glareola_maldivarum:66.625717,(((Numenius_madagascariensis:6.701961,Numenius_minutus:6.701961):9.003737,Numenius_phaeopus:15.705698):32.427036,(((Arenaria_interpres:32.414627,(((Calidris_canutus:14.698632,Calidris_tenuirostris:14.698632):5.485662,((Calidris_subminuta:19.079157,((Calidris_minuta:10.956993,(Calidris_acuminata:7.403200,(Calidris_ruficollis:4.024996,Calidris_alba:4…
	TREE tree_1070 = ((Glareola_maldivarum:66.461769,((Numenius_phaeopus:12.407168,(Numenius_minutus:2.414637,Numenius_madagascariensis:2.414637):9.992531):34.501503,((Limosa_lapponica:13.363838,Limosa_limosa:13.363838):29.438866,(((Gallinago_megala:14.655064,Gallinago_hardwickii:14.655064):18.023769,Limnodromus_semipalmatus:32.678833):3.934953,((((((((Calidris_ruficollis:8.954258,Calidris_melanotos:…
	TREE tree_8924 = ((Glareola_maldivarum:58.963173,(((Numenius_madagascariensis:6.266232,Numenius_minutus:6.266232):11.324818,Numenius_phaeopus:17.591049):24.638145,((Limosa_lapponica:14.088768,Limosa_limosa:14.088768):25.972019,((Arenaria_interpres:31.048653,(((Calidris_tenuirostris:13.361678,Calidris_canutus:13.361678):6.149614,(Calidris_ferruginea:18.534506,((Calidris_subminuta:17.339348,Calidri…
	TREE tree_2208 = ((Glareola_maldivarum:58.416676,(((Numenius_madagascariensis:7.915504,Numenius_minutus:7.915504):8.952962,Numenius_phaeopus:16.868465):25.058926,((Limosa_limosa:12.165454,Limosa_lapponica:12.165454):25.535290,((((Gallinago_hardwickii:12.377938,Gallinago_megala:12.377938):15.175561,Limnodromus_semipalmatus:27.553499):4.435388,((Actitis_hypoleucos:27.927961,(((Tringa_stagnatilis:8.…
	TREE tree_3480 = ((Glareola_maldivarum:69.829964,(((Numenius_minutus:7.351217,Numenius_madagascariensis:7.351217):15.577799,Numenius_phaeopus:22.929016):24.250668,((Limosa_limosa:12.013721,Limosa_lapponica:12.013721):29.994558,((((Gallinago_megala:8.512207,Gallinago_hardwickii:8.512207):22.282093,Limnodromus_semipalmatus:30.794300):7.056255,(Actitis_hypoleucos:33.420551,(((Tringa_nebularia:17.139…
	TREE tree_2380 = ((Glareola_maldivarum:52.144741,((Numenius_phaeopus:13.177667,(Numenius_minutus:3.732946,Numenius_madagascariensis:3.732946):9.444720):24.422831,(((Arenaria_interpres:26.239674,((Calidris_tenuirostris:9.811398,Calidris_canutus:9.811398):7.775941,((Limicola_falcinellus:13.186407,Philomachus_pugnax:13.186407):4.014577,((((Calidris_melanotos:14.199392,Calidris_acuminata:14.199392):0…
	TREE tree_955 = ((Glareola_maldivarum:63.954887,((Numenius_phaeopus:14.681152,(Numenius_minutus:5.602453,Numenius_madagascariensis:5.602453):9.078700):32.142696,(((((Gallinago_megala:8.020155,Gallinago_hardwickii:8.020155):26.292656,Limnodromus_semipalmatus:34.312813):5.240651,(Actitis_hypoleucos:32.453590,((Xenus_cinereus:27.760620,Phalaropus_lobatus:27.760620):2.008439,((((Tringa_totanus:5.4818…
	TREE tree_9666 = ((Glareola_maldivarum:65.010178,(((Numenius_madagascariensis:5.176507,Numenius_minutus:5.176507):9.635643,Numenius_phaeopus:14.812149):31.953852,((((Arenaria_interpres:30.343128,((((((Calidris_acuminata:0.885041,Calidris_alba:0.885041):9.348422,Calidris_minuta:10.233462):4.901222,Calidris_melanotos:15.134685):3.451210,(Calidris_ferruginea:16.953377,(Calidris_ruficollis:8.332729,C…
	TREE tree_4017 = ((Glareola_maldivarum:56.908283,(((Numenius_minutus:4.487496,Numenius_madagascariensis:4.487497):10.443375,Numenius_phaeopus:14.930872):23.408531,((Limosa_lapponica:12.574605,Limosa_limosa:12.574605):22.078789,(((((Xenus_cinereus:25.626072,Phalaropus_lobatus:25.626072):3.189388,Actitis_hypoleucos:28.815460):0.469138,((Heteroscelus_brevipes:4.943263,Heteroscelus_incanus:4.943263):…
	TREE tree_3914 = ((Glareola_maldivarum:55.360104,(((Numenius_minutus:5.058822,Numenius_madagascariensis:5.058822):11.692107,Numenius_phaeopus:16.750929):28.506241,((Limosa_lapponica:18.283630,Limosa_limosa:18.283630):20.900814,((((Xenus_cinereus:27.192600,Phalaropus_lobatus:27.192600):4.966935,(((Heteroscelus_brevipes:5.620074,Heteroscelus_incanus:5.620074):9.186271,((Tringa_glareola:6.262582,(Tr…
	TREE tree_6080 = ((Glareola_maldivarum:62.747765,(((Numenius_madagascariensis:8.292245,Numenius_minutus:8.292245):9.945234,Numenius_phaeopus:18.237480):26.009186,(((Arenaria_interpres:30.976776,((Calidris_ferruginea:17.484564,(((Calidris_ruficollis:7.409438,Calidris_subminuta:7.409438):3.294262,Calidris_acuminata:10.703700):4.866220,(Calidris_melanotos:15.534955,(Calidris_alba:10.281844,Calidris_…
	TREE tree_4041 = ((Glareola_maldivarum:67.460091,((Numenius_phaeopus:13.799135,(Numenius_minutus:5.413590,Numenius_madagascariensis:5.413590):8.385546):33.792805,((Limosa_limosa:14.326172,Limosa_lapponica:14.326172):27.457796,((((((Calidris_ferruginea:17.549189,Calidris_subminuta:17.549189):1.046370,(Calidris_ruficollis:17.125877,((Calidris_acuminata:16.351610,Calidris_melanotos:16.351610):0.6401…
	TREE tree_7504 = ((Glareola_maldivarum:68.523857,(((Numenius_minutus:8.009974,Numenius_madagascariensis:8.009974):9.168320,Numenius_phaeopus:17.178293):35.164078,(((Arenaria_interpres:37.752197,((Calidris_tenuirostris:15.566229,Calidris_canutus:15.566229):8.370481,((Philomachus_pugnax:22.661707,Limicola_falcinellus:22.661707):1.052336,(((Calidris_alba:15.056281,Calidris_minuta:15.056280):3.810014…
	TREE tree_4584 = ((Glareola_maldivarum:66.233452,(((Numenius_minutus:5.038627,Numenius_madagascariensis:5.038627):13.507866,Numenius_phaeopus:18.546492):32.784866,((Limosa_limosa:18.559574,Limosa_lapponica:18.559574):28.058102,((((((((Calidris_ruficollis:14.163346,(Calidris_alba:10.038136,Calidris_minuta:10.038136):4.125210):2.173066,Calidris_melanotos:16.336412):0.351197,Calidris_subminuta:16.68…
	TREE tree_7436 = ((Glareola_maldivarum:50.396980,(((Numenius_minutus:3.965891,Numenius_madagascariensis:3.965891):9.387626,Numenius_phaeopus:13.353517):19.663017,((Limosa_limosa:9.961247,Limosa_lapponica:9.961247):20.020397,(((Limnodromus_semipalmatus:23.680763,(Gallinago_megala:5.674975,Gallinago_hardwickii:5.674975):18.005789):4.272292,((Xenus_cinereus:22.341818,Phalaropus_lobatus:22.341818):1.…
	TREE tree_3031 = ((Glareola_maldivarum:60.010056,((Numenius_phaeopus:14.087967,(Numenius_minutus:3.656072,Numenius_madagascariensis:3.656072):10.431895):26.172314,(((((Gallinago_megala:6.177343,Gallinago_hardwickii:6.177343):25.142612,Limnodromus_semipalmatus:31.319954):4.101723,((((Heteroscelus_brevipes:6.587546,Heteroscelus_incanus:6.587546):11.294901,(Tringa_nebularia:13.934715,(Tringa_stagnat…
	TREE tree_7314 = ((Glareola_maldivarum:60.834175,(((Numenius_minutus:6.193084,Numenius_madagascariensis:6.193083):8.831367,Numenius_phaeopus:15.024450):22.253998,((((Gallinago_hardwickii:13.502209,Gallinago_megala:13.502209):16.793692,Limnodromus_semipalmatus:30.295898):1.406391,((Arenaria_interpres:26.773792,((Calidris_ferruginea:18.063807,(Calidris_subminuta:17.439991,(((Calidris_alba:8.724791,…
	TREE tree_9998 = ((Glareola_maldivarum:60.758026,(((Numenius_madagascariensis:6.028833,Numenius_minutus:6.028833):10.211370,Numenius_phaeopus:16.240204):26.587736,(((Arenaria_interpres:29.498905,((Calidris_canutus:11.345588,Calidris_tenuirostris:11.345588):7.594892,((((((Calidris_ruficollis:12.289719,(Calidris_minuta:7.951427,Calidris_alba:7.951427):4.338292):1.360676,Calidris_melanotos:13.650394…
	TREE tree_8616 = ((Glareola_maldivarum:53.532547,((Numenius_phaeopus:14.762534,(Numenius_minutus:2.736701,Numenius_madagascariensis:2.736701):12.025833):22.587639,((Limosa_lapponica:12.667019,Limosa_limosa:12.667019):22.298359,(((Arenaria_interpres:23.080505,((Calidris_canutus:8.611869,Calidris_tenuirostris:8.611869):8.003728,((Calidris_ferruginea:15.707917,((Calidris_ruficollis:10.534252,Calidri…
	TREE tree_2137 = ((Glareola_maldivarum:61.155853,((Numenius_phaeopus:17.524914,(Numenius_minutus:5.638463,Numenius_madagascariensis:5.638463):11.886452):27.660027,((Limosa_lapponica:13.443336,Limosa_limosa:13.443337):27.083429,(((((((Tringa_glareola:9.869683,Tringa_totanus:9.869683):1.578572,Tringa_stagnatilis:11.448256):6.627194,(Tringa_nebularia:16.612791,(Heteroscelus_brevipes:8.620417,Heteros…
	TREE tree_8631 = ((Glareola_maldivarum:55.405834,((Numenius_phaeopus:12.213545,(Numenius_minutus:3.108796,Numenius_madagascariensis:3.108796):9.104750):25.095034,((Limosa_limosa:12.748376,Limosa_lapponica:12.748376):19.876320,((Limnodromus_semipalmatus:25.500393,(Gallinago_megala:7.177345,Gallinago_hardwickii:7.177345):18.323048):3.821196,((Arenaria_interpres:24.775078,(((Philomachus_pugnax:15.36…
	TREE tree_2178 = ((Glareola_maldivarum:54.253147,((Numenius_phaeopus:12.217593,(Numenius_madagascariensis:4.285204,Numenius_minutus:4.285204):7.932389):20.633152,(((Arenaria_interpres:22.554604,((Calidris_ferruginea:14.531974,(Calidris_subminuta:13.773856,(Calidris_melanotos:12.069364,(Calidris_acuminata:9.602164,(Calidris_minuta:4.369332,Calidris_alba:4.369332):5.232833):2.467199):1.704492):0.75…
	TREE tree_7803 = ((Glareola_maldivarum:60.843731,(((Numenius_minutus:4.910438,Numenius_madagascariensis:4.910438):10.659168,Numenius_phaeopus:15.569607):27.356628,(((Arenaria_interpres:34.855167,(((Philomachus_pugnax:17.128248,Limicola_falcinellus:17.128248):3.515550,(Calidris_tenuirostris:13.901848,Calidris_canutus:13.901849):6.741949):0.955712,(((Calidris_minuta:8.578696,(Calidris_alba:1.243786…
	TREE tree_7175 = ((Glareola_maldivarum:54.712902,((Numenius_phaeopus:12.365181,(Numenius_minutus:5.057453,Numenius_madagascariensis:5.057453):7.307727):27.407902,(((((Actitis_hypoleucos:26.103535,((Tringa_glareola:9.058310,(Tringa_stagnatilis:7.801710,Tringa_totanus:7.801710):1.256599):6.263623,((Heteroscelus_brevipes:3.935869,Heteroscelus_incanus:3.935869):10.991844,Tringa_nebularia:14.927713):0…
	TREE tree_1222 = ((Glareola_maldivarum:50.939636,((Numenius_phaeopus:14.318998,(Numenius_madagascariensis:2.863750,Numenius_minutus:2.863750):11.455248):23.344107,((Limosa_lapponica:14.274406,Limosa_limosa:14.274406):20.290371,((((Calidris_canutus:10.429131,Calidris_tenuirostris:10.429131):5.196307,(((Calidris_ruficollis:12.942977,((Calidris_minuta:7.407123,Calidris_alba:7.407123):4.898434,(Calid…
	TREE tree_1976 = ((Glareola_maldivarum:62.744320,((Numenius_phaeopus:18.550735,(Numenius_madagascariensis:3.849657,Numenius_minutus:3.849657):14.701078):21.914495,(((((((Heteroscelus_brevipes:8.056529,Heteroscelus_incanus:8.056529):10.338044,(Tringa_nebularia:18.375629,(Tringa_glareola:10.439915,(Tringa_stagnatilis:9.336920,Tringa_totanus:9.336920):1.102995):7.935714):0.018944):10.675476,(Xenus_c…
	TREE tree_160 = ((Glareola_maldivarum:63.992943,(((Numenius_madagascariensis:6.281837,Numenius_minutus:6.281837):10.462871,Numenius_phaeopus:16.744707):25.637014,((Limosa_lapponica:15.037712,Limosa_limosa:15.037711):24.399921,((Arenaria_interpres:33.215054,((Calidris_canutus:10.548614,Calidris_tenuirostris:10.548614):11.426084,(((Calidris_subminuta:5.325424,Calidris_ruficollis:5.325424):14.841488…
	TREE tree_1327 = ((Glareola_maldivarum:58.457439,(((Numenius_minutus:7.419583,Numenius_madagascariensis:7.419583):9.251009,Numenius_phaeopus:16.670593):26.902206,((Limosa_lapponica:15.142565,Limosa_limosa:15.142565):23.478107,((((Gallinago_megala:15.938117,Gallinago_hardwickii:15.938116):14.864055,Limnodromus_semipalmatus:30.802172):2.372602,(((((Tringa_glareola:7.461717,(Tringa_totanus:6.388713,…
	TREE tree_6957 = ((Glareola_maldivarum:60.923130,(((Numenius_madagascariensis:7.606832,Numenius_minutus:7.606832):7.222105,Numenius_phaeopus:14.828936):25.869549,(((((Actitis_hypoleucos:28.006529,((Heteroscelus_brevipes:7.266731,Heteroscelus_incanus:7.266731):7.319406,(Tringa_nebularia:13.119560,((Tringa_stagnatilis:5.925566,Tringa_totanus:5.925566):1.580838,Tringa_glareola:7.506404):5.613157):1.…
	TREE tree_3859 = ((Glareola_maldivarum:63.745113,(((Numenius_madagascariensis:6.631689,Numenius_minutus:6.631689):10.967558,Numenius_phaeopus:17.599247):26.126366,(((Arenaria_interpres:29.919239,((Limicola_falcinellus:18.898825,Philomachus_pugnax:18.898825):0.552967,(((Calidris_acuminata:15.943466,(Calidris_subminuta:14.386749,Calidris_ferruginea:14.386749):1.556716):0.142675,((Calidris_ruficolli…
	TREE tree_7756 = ((Glareola_maldivarum:46.286652,((Numenius_phaeopus:12.881762,(Numenius_minutus:3.414149,Numenius_madagascariensis:3.414149):9.467612):22.662952,((Limosa_limosa:11.330953,Limosa_lapponica:11.330953):20.727446,(((Limnodromus_semipalmatus:21.002075,(Gallinago_megala:9.866714,Gallinago_hardwickii:9.866714):11.135361):6.481300,((Xenus_cinereus:23.408232,Phalaropus_lobatus:23.408232):…
	TREE tree_3486 = ((Glareola_maldivarum:69.965752,((Numenius_phaeopus:17.733627,(Numenius_minutus:8.356384,Numenius_madagascariensis:8.356384):9.377243):28.988155,((Limosa_limosa:17.925133,Limosa_lapponica:17.925133):22.979626,(((((Calidris_canutus:9.706193,(Calidris_tenuirostris:3.838033,Calidris_acuminata:3.838033):5.868160):9.947353,(Limicola_falcinellus:15.221354,Philomachus_pugnax:15.221354):…
	TREE tree_2292 = ((Glareola_maldivarum:62.544220,(((Numenius_minutus:4.546571,Numenius_madagascariensis:4.546571):10.893991,Numenius_phaeopus:15.440562):29.082979,(((((Gallinago_hardwickii:15.186138,Gallinago_megala:15.186138):15.983130,Limnodromus_semipalmatus:31.169266):3.385373,(((Xenus_cinereus:26.578949,Phalaropus_lobatus:26.578949):1.222785,((Heteroscelus_brevipes:5.882757,Heteroscelus_inca…
	TREE tree_7335 = ((Glareola_maldivarum:50.595680,((Numenius_phaeopus:18.603802,(Numenius_minutus:5.149956,Numenius_madagascariensis:5.149956):13.453848):20.742275,((Limosa_limosa:13.399210,Limosa_lapponica:13.399210):21.047161,((Arenaria_interpres:23.486858,((Calidris_tenuirostris:9.861650,Calidris_canutus:9.861650):9.035507,(((Calidris_ferruginea:16.506987,Calidris_subminuta:16.506985):0.798205,…
	TREE tree_972 = ((Glareola_maldivarum:49.766281,(((Numenius_madagascariensis:3.410228,Numenius_minutus:3.410229):6.732952,Numenius_phaeopus:10.143181):26.738295,(((((Gallinago_hardwickii:10.306095,Gallinago_megala:10.306095):15.771132,Limnodromus_semipalmatus:26.077227):3.604294,(Actitis_hypoleucos:26.493782,((Xenus_cinereus:19.559067,Phalaropus_lobatus:19.559067):3.853499,((Heteroscelus_brevipes…
	TREE tree_7618 = ((Glareola_maldivarum:57.397861,(((Numenius_minutus:6.709149,Numenius_madagascariensis:6.709149):9.657856,Numenius_phaeopus:16.367004):24.763893,(((((Gallinago_megala:15.649194,Gallinago_hardwickii:15.649195):14.199677,Limnodromus_semipalmatus:29.848873):3.329297,(Actitis_hypoleucos:31.269161,((Xenus_cinereus:25.611675,Phalaropus_lobatus:25.611675):4.657766,((Heteroscelus_brevipe…
	TREE tree_9151 = ((Glareola_maldivarum:55.984795,(((Numenius_minutus:5.247599,Numenius_madagascariensis:5.247599):7.849119,Numenius_phaeopus:13.096718):27.338161,(((Arenaria_interpres:27.733320,((Calidris_ruficollis:17.852156,((((Calidris_alba:7.321733,Calidris_acuminata:7.321733):0.048959,Calidris_minuta:7.370691):8.846064,(Calidris_subminuta:13.365769,Calidris_melanotos:13.365769):2.850985):0.9…
	TREE tree_3237 = ((Glareola_maldivarum:64.031433,(((Numenius_minutus:5.699506,Numenius_madagascariensis:5.699507):10.244056,Numenius_phaeopus:15.943563):25.819252,((Limosa_limosa:12.876211,Limosa_lapponica:12.876211):24.891926,(((((Limicola_falcinellus:18.476387,Philomachus_pugnax:18.476387):1.543078,((Calidris_tenuirostris:5.154890,Calidris_acuminata:5.154890):6.960381,Calidris_canutus:12.115272…
	TREE tree_723 = ((Glareola_maldivarum:63.850178,(((Numenius_minutus:4.245947,Numenius_madagascariensis:4.245947):11.255636,Numenius_phaeopus:15.501583):32.204941,((Limosa_lapponica:16.465183,Limosa_limosa:16.465183):26.686646,((Arenaria_interpres:31.189266,((Calidris_ferruginea:17.896780,(Calidris_subminuta:17.609444,((Calidris_minuta:11.885731,(Calidris_ruficollis:0.049317,Calidris_alba:0.049317…
	TREE tree_2191 = ((Glareola_maldivarum:53.887283,((Numenius_phaeopus:11.784435,(Numenius_minutus:2.981017,Numenius_madagascariensis:2.981017):8.803417):27.087271,(((((((Tringa_nebularia:14.432509,(Tringa_totanus:9.434526,(Tringa_stagnatilis:8.855616,Tringa_glareola:8.855616):0.578911):4.997983):0.146089,(Heteroscelus_brevipes:5.267974,Heteroscelus_incanus:5.267974):9.310624):11.710550,Actitis_hyp…
	TREE tree_570 = ((Glareola_maldivarum:57.333954,(((Numenius_madagascariensis:7.382661,Numenius_minutus:7.382660):10.432457,Numenius_phaeopus:17.815117):20.723003,((Limosa_lapponica:15.937737,Limosa_limosa:15.937737):18.373081,((Arenaria_interpres:28.099913,((Calidris_tenuirostris:9.642124,Calidris_canutus:9.642124):11.190694,((((Calidris_minuta:9.895097,Calidris_melanotos:9.895097):4.919726,(Cali…
	TREE tree_2371 = ((Glareola_maldivarum:55.979397,(((Numenius_madagascariensis:7.645871,Numenius_minutus:7.645871):8.395010,Numenius_phaeopus:16.040880):25.808842,(((Arenaria_interpres:28.035000,((((Calidris_acuminata:0.317485,Calidris_ferruginea:0.317485):16.589571,(Calidris_melanotos:16.089340,((Calidris_ruficollis:3.435271,Calidris_alba:3.435271):4.750637,Calidris_minuta:8.185907):7.903433):0.8…
	TREE tree_6732 = ((Glareola_maldivarum:73.314011,(((Numenius_madagascariensis:4.966845,Numenius_minutus:4.966845):11.776858,Numenius_phaeopus:16.743702):33.667603,(((((Xenus_cinereus:33.277420,Phalaropus_lobatus:33.277420):2.958642,(((Heteroscelus_brevipes:8.953353,Heteroscelus_incanus:8.953353):9.814193,(Tringa_nebularia:16.671795,(Tringa_glareola:9.915652,(Tringa_stagnatilis:8.965185,Tringa_tot…
	TREE tree_7078 = ((Glareola_maldivarum:55.030830,(((Numenius_minutus:3.439588,Numenius_madagascariensis:3.439588):10.685335,Numenius_phaeopus:14.124923):25.172661,((Limosa_limosa:14.366488,Limosa_lapponica:14.366488):21.918781,((Arenaria_interpres:27.112749,((Calidris_ferruginea:17.988636,((Calidris_melanotos:13.663651,(Calidris_subminuta:6.121025,Calidris_ruficollis:6.121025):7.542625):1.985786,…
	TREE tree_1227 = ((Glareola_maldivarum:55.177860,((Numenius_phaeopus:13.308148,(Numenius_minutus:7.082844,Numenius_madagascariensis:7.082844):6.225305):20.969666,((((((Calidris_tenuirostris:10.181872,Calidris_canutus:10.181872):5.053648,(Limicola_falcinellus:13.012208,Philomachus_pugnax:13.012208):2.223311):0.547658,(((Calidris_minuta:6.142094,Calidris_alba:6.142094):7.139636,((Calidris_ruficolli…
	TREE tree_7935 = ((Glareola_maldivarum:63.340946,((Numenius_phaeopus:15.813358,(Numenius_madagascariensis:7.756253,Numenius_minutus:7.756254):8.057104):30.821117,((Limosa_limosa:19.804575,Limosa_lapponica:19.804575):20.333302,(((Limnodromus_semipalmatus:32.654289,(Gallinago_megala:15.056189,Gallinago_hardwickii:15.056189):17.598101):4.548582,((Xenus_cinereus:28.497683,Phalaropus_lobatus:28.497681…
	TREE tree_165 = ((Glareola_maldivarum:58.180107,((Numenius_phaeopus:13.287783,(Numenius_minutus:5.361808,Numenius_madagascariensis:5.361808):7.925975):25.085930,((Limosa_limosa:11.866903,Limosa_lapponica:11.866903):21.641903,(((Limnodromus_semipalmatus:26.697720,(Gallinago_megala:13.686852,Gallinago_hardwickii:13.686852):13.010870):2.704115,((Actitis_hypoleucos:27.576015,((Heteroscelus_brevipes:6…
	TREE tree_7438 = ((Glareola_maldivarum:57.518250,(((Numenius_madagascariensis:4.247405,Numenius_minutus:4.247405):9.192566,Numenius_phaeopus:13.439970):28.386766,((Limosa_limosa:15.721702,Limosa_lapponica:15.721702):21.804678,((((Actitis_hypoleucos:30.130917,((Heteroscelus_brevipes:7.944259,Heteroscelus_incanus:7.944259):8.150609,((Tringa_stagnatilis:6.061355,(Tringa_glareola:5.063344,Tringa_tota…
	TREE tree_8809 = ((Glareola_maldivarum:61.434654,((Numenius_phaeopus:13.060546,(Numenius_madagascariensis:5.875960,Numenius_minutus:5.875960):7.184586):28.909784,(((Arenaria_interpres:26.611616,(((Calidris_canutus:11.157589,Calidris_tenuirostris:11.157589):5.971745,(Philomachus_pugnax:15.126541,Limicola_falcinellus:15.126541):2.002793):0.073803,((((Calidris_acuminata:13.539104,Calidris_minuta:13.…
	TREE tree_3347 = ((Glareola_maldivarum:64.421738,((Numenius_phaeopus:17.594633,(Numenius_minutus:9.628605,Numenius_madagascariensis:9.628606):7.966027):28.300594,((Limosa_lapponica:15.567929,Limosa_limosa:15.567929):24.652525,(((((Limicola_falcinellus:16.957155,Philomachus_pugnax:16.957155):3.031409,((Calidris_subminuta:18.624659,((Calidris_ruficollis:14.435225,(Calidris_minuta:6.354552,Calidris_…
	TREE tree_4109 = ((Glareola_maldivarum:53.223385,(((Numenius_minutus:4.459258,Numenius_madagascariensis:4.459258):10.462811,Numenius_phaeopus:14.922070):26.862869,((Limosa_limosa:14.835297,Limosa_lapponica:14.835298):21.994621,(((((Limicola_falcinellus:15.307137,Philomachus_pugnax:15.307137):1.537165,((Calidris_canutus:10.210022,Calidris_tenuirostris:10.210022):6.216487,((((Calidris_ruficollis:10…
	TREE tree_5434 = ((Glareola_maldivarum:48.591465,(((Numenius_minutus:3.205330,Numenius_madagascariensis:3.205330):9.275480,Numenius_phaeopus:12.480810):19.248207,(((Arenaria_interpres:16.782188,(((Calidris_canutus:7.262607,Calidris_tenuirostris:7.262606):4.077402,(((Calidris_melanotos:10.314992,((Calidris_minuta:4.373565,Calidris_acuminata:4.373565):2.246732,Calidris_alba:6.620296):3.694695):0.30…
	TREE tree_1609 = ((Glareola_maldivarum:62.448196,((Numenius_phaeopus:18.122448,(Numenius_madagascariensis:9.029348,Numenius_minutus:9.029348):9.093098):30.018341,(((((((Calidris_tenuirostris:11.939667,Calidris_canutus:11.939667):11.909039,(Limicola_falcinellus:20.055593,Philomachus_pugnax:20.055593):3.793112):0.127541,((Calidris_subminuta:20.328732,(Calidris_melanotos:14.442299,(Calidris_acuminat…
	TREE tree_2954 = ((Glareola_maldivarum:45.879787,((Numenius_phaeopus:10.345655,(Numenius_madagascariensis:2.022265,Numenius_minutus:2.022265):8.323391):21.712091,((Limosa_limosa:14.808555,Limosa_lapponica:14.808555):15.166395,(((((Calidris_tenuirostris:9.688341,(Calidris_acuminata:7.796817,Calidris_canutus:7.796817):1.891524):5.167394,(Limicola_falcinellus:11.736782,Philomachus_pugnax:11.736782):…
	TREE tree_126 = ((Glareola_maldivarum:46.597183,(((Numenius_minutus:4.207150,Numenius_madagascariensis:4.207150):7.795721,Numenius_phaeopus:12.002871):19.735096,((((Arenaria_interpres:22.879528,(((Philomachus_pugnax:14.346378,Limicola_falcinellus:14.346378):1.313317,((Calidris_acuminata:13.434952,(Calidris_subminuta:12.835949,((Calidris_alba:7.057661,Calidris_minuta:7.057661):4.451201,(Calidris_r…
	TREE tree_7396 = ((Glareola_maldivarum:69.045456,(((Numenius_minutus:6.535051,Numenius_madagascariensis:6.535051):11.942048,Numenius_phaeopus:18.477100):28.881475,((Limosa_limosa:18.148357,Limosa_lapponica:18.148357):22.061676,((Arenaria_interpres:33.964775,((Calidris_subminuta:20.741096,(Calidris_ferruginea:19.661432,((Calidris_ruficollis:10.201360,Calidris_melanotos:10.201360):4.744086,(Calidri…
	TREE tree_4560 = ((Glareola_maldivarum:44.029579,((Numenius_phaeopus:9.970316,(Numenius_minutus:4.327625,Numenius_madagascariensis:4.327625):5.642691):18.871727,(((Arenaria_interpres:18.296936,(((Limicola_falcinellus:9.023109,Philomachus_pugnax:9.023109):2.117397,(Calidris_canutus:8.114135,Calidris_tenuirostris:8.114135):3.026371):0.568553,(Calidris_ferruginea:11.117968,(((Calidris_melanotos:7.11…
	TREE tree_3555 = ((Glareola_maldivarum:47.964203,((Numenius_phaeopus:14.044429,(Numenius_madagascariensis:4.551939,Numenius_minutus:4.551939):9.492490):20.417334,((Limosa_lapponica:12.522654,Limosa_limosa:12.522654):18.909231,(((((Xenus_cinereus:19.313919,Phalaropus_lobatus:19.313917):2.950918,((Heteroscelus_brevipes:5.149933,Heteroscelus_incanus:5.149933):7.571922,(((Tringa_stagnatilis:5.534657,…
	TREE tree_330 = ((Glareola_maldivarum:54.434837,((Numenius_phaeopus:14.394047,(Numenius_madagascariensis:6.057597,Numenius_minutus:6.057597):8.336450):24.897774,(((Arenaria_interpres:28.017082,((Philomachus_pugnax:15.673341,Limicola_falcinellus:15.673341):5.828516,((Calidris_canutus:12.584491,Calidris_tenuirostris:12.584491):8.137000,(Calidris_ferruginea:17.813063,(Calidris_subminuta:15.666832,((…
	TREE tree_3387 = ((Glareola_maldivarum:57.585075,((Numenius_phaeopus:14.677081,(Numenius_minutus:4.174990,Numenius_madagascariensis:4.174990):10.502090):30.555004,(((((Gallinago_hardwickii:14.358157,Gallinago_megala:14.358158):17.109264,Limnodromus_semipalmatus:31.467422):3.914557,(((Xenus_cinereus:27.306559,Phalaropus_lobatus:27.306559):0.918402,((((Tringa_totanus:6.499434,Tringa_glareola:6.4994…
	TREE tree_4998 = ((Glareola_maldivarum:66.179642,((Numenius_phaeopus:17.600954,(Numenius_madagascariensis:5.842350,Numenius_minutus:5.842350):11.758604):26.326534,((((Gallinago_megala:16.604465,Gallinago_hardwickii:16.604464):15.359075,Limnodromus_semipalmatus:31.963539):4.752165,(((Actitis_hypoleucos:27.693810,(((Tringa_glareola:7.181012,Tringa_totanus:7.181012):2.005615,Tringa_stagnatilis:9.186…
	TREE tree_4882 = ((Glareola_maldivarum:43.295666,((Numenius_phaeopus:11.585985,(Numenius_madagascariensis:3.178804,Numenius_minutus:3.178804):8.407182):21.786213,((Limosa_limosa:13.648515,Limosa_lapponica:13.648516):14.274043,(((((Calidris_canutus:8.894436,Calidris_tenuirostris:8.894436):5.519039,(((Calidris_subminuta:11.276649,(Calidris_ruficollis:8.482596,(Calidris_alba:5.068973,Calidris_minuta…
	TREE tree_1909 = ((Glareola_maldivarum:51.220951,(((Numenius_madagascariensis:5.653729,Numenius_minutus:5.653729):11.328388,Numenius_phaeopus:16.982117):18.728382,((Limosa_lapponica:12.279036,Limosa_limosa:12.279036):21.792484,((((Calidris_canutus:13.248640,Calidris_tenuirostris:13.248640):5.365931,((Calidris_ferruginea:16.535679,(Calidris_melanotos:13.460646,((Calidris_subminuta:12.728268,Calidr…
	TREE tree_4997 = ((Glareola_maldivarum:61.295250,((Numenius_phaeopus:15.530758,(Numenius_minutus:6.528627,Numenius_madagascariensis:6.528627):9.002131):27.988634,((((Gallinago_hardwickii:12.502035,Gallinago_megala:12.502035):23.868687,Limnodromus_semipalmatus:36.370720):2.844270,((((Xenus_cinereus:23.591471,Phalaropus_lobatus:23.591471):4.496848,(((Tringa_stagnatilis:8.764433,(Tringa_glareola:7.8…
	TREE tree_5606 = ((Glareola_maldivarum:60.297516,((Numenius_phaeopus:17.436558,(Numenius_madagascariensis:4.896698,Numenius_minutus:4.896698):12.539859):22.420319,((Limosa_limosa:14.481854,Limosa_lapponica:14.481854):23.696943,((((Xenus_cinereus:30.567768,Phalaropus_lobatus:30.567768):1.285236,(((Heteroscelus_brevipes:8.369771,Heteroscelus_incanus:8.369771):9.268849,((Tringa_glareola:10.889033,(T…
	TREE tree_6433 = ((Glareola_maldivarum:53.300610,(((Numenius_madagascariensis:3.759421,Numenius_minutus:3.759421):9.821322,Numenius_phaeopus:13.580744):21.013050,(((((Gallinago_megala:5.329947,Gallinago_hardwickii:5.329947):19.728090,Limnodromus_semipalmatus:25.058037):2.359967,((((Tringa_glareola:7.267416,(Tringa_stagnatilis:6.799811,Tringa_totanus:6.799811):0.467605):7.793886,((Heteroscelus_bre…
	TREE tree_5068 = ((Glareola_maldivarum:63.039799,((Numenius_phaeopus:18.023693,(Numenius_minutus:4.974427,Numenius_madagascariensis:4.974427):13.049265):27.334724,((Limosa_limosa:14.512530,Limosa_lapponica:14.512530):26.853643,(((Limnodromus_semipalmatus:31.440931,(Gallinago_hardwickii:12.985571,Gallinago_megala:12.985571):18.455360):2.271556,(((((Tringa_glareola:5.661687,(Tringa_totanus:4.796690…
	TREE tree_2311 = ((Glareola_maldivarum:75.853043,(((Numenius_minutus:8.990780,Numenius_madagascariensis:8.990780):7.808750,Numenius_phaeopus:16.799530):35.356968,(((((Gallinago_megala:13.417871,Gallinago_hardwickii:13.417871):24.268368,Limnodromus_semipalmatus:37.686237):4.370758,(Arenaria_interpres:34.641960,((Calidris_tenuirostris:12.459184,Calidris_canutus:12.459184):10.499223,((Calidris_submi…
	TREE tree_8838 = ((Glareola_maldivarum:49.409660,(((Numenius_madagascariensis:3.990177,Numenius_minutus:3.990177):6.641395,Numenius_phaeopus:10.631573):24.056522,(((Arenaria_interpres:23.988255,((((Calidris_melanotos:11.309187,((Calidris_alba:4.695733,Calidris_minuta:4.695733):2.436661,(Calidris_acuminata:4.172031,Calidris_ruficollis:4.172031):2.960362):4.176792):1.661991,(Calidris_subminuta:12.4…
	TREE tree_5719 = ((Glareola_maldivarum:57.819893,(((Numenius_madagascariensis:5.669084,Numenius_minutus:5.669084):11.398475,Numenius_phaeopus:17.067558):22.877926,((Limosa_lapponica:16.669226,Limosa_limosa:16.669226):20.362598,((Arenaria_interpres:26.289307,((Calidris_subminuta:19.046852,(Calidris_ferruginea:15.118281,((Calidris_melanotos:12.755208,(Calidris_minuta:4.151649,Calidris_alba:4.151649…
	TREE tree_3963 = ((Glareola_maldivarum:68.390350,((Numenius_phaeopus:16.171574,(Numenius_madagascariensis:6.183093,Numenius_minutus:6.183093):9.988482):32.460182,((Limosa_lapponica:13.691356,Limosa_limosa:13.691355):31.938854,((((Limicola_falcinellus:17.377527,Philomachus_pugnax:17.377527):3.225202,(((((Calidris_alba:8.098703,Calidris_minuta:8.098703):4.753807,(Calidris_ruficollis:1.872150,Calidr…
	TREE tree_7767 = ((Glareola_maldivarum:62.984657,(((Numenius_madagascariensis:5.520926,Numenius_minutus:5.520926):9.884480,Numenius_phaeopus:15.405406):28.722286,((Limosa_limosa:13.785464,Limosa_lapponica:13.785464):24.674383,(((Actitis_hypoleucos:31.808754,(((Heteroscelus_brevipes:9.607088,Heteroscelus_incanus:9.607088):9.363997,(Tringa_nebularia:15.345886,((Tringa_glareola:6.988681,Tringa_totan…
	TREE tree_7671 = ((Glareola_maldivarum:55.879646,(((Numenius_madagascariensis:4.779253,Numenius_minutus:4.779253):6.673142,Numenius_phaeopus:11.452394):24.534554,((Limosa_limosa:12.205013,Limosa_lapponica:12.205013):21.357586,((((Xenus_cinereus:25.037617,Phalaropus_lobatus:25.037617):1.250200,(((Heteroscelus_brevipes:6.807630,Heteroscelus_incanus:6.807630):8.227649,((Tringa_glareola:5.003030,(Tri…
	TREE tree_7297 = ((Glareola_maldivarum:54.421677,(((Numenius_minutus:3.268929,Numenius_madagascariensis:3.268929):9.180956,Numenius_phaeopus:12.449884):21.182264,((Limosa_limosa:13.085284,Limosa_lapponica:13.085284):17.886284,(((Limnodromus_semipalmatus:22.633255,(Gallinago_megala:5.694628,Gallinago_hardwickii:5.694628):16.938627):5.104373,((Xenus_cinereus:22.621964,Phalaropus_lobatus:22.621964):…
	TREE tree_6268 = ((Glareola_maldivarum:70.130516,((Numenius_phaeopus:15.796754,(Numenius_minutus:5.415890,Numenius_madagascariensis:5.415890):10.380863):32.861568,((((Arenaria_interpres:29.174103,(((Calidris_tenuirostris:12.617247,Calidris_canutus:12.617248):7.100477,(Limicola_falcinellus:18.140369,Philomachus_pugnax:18.140369):1.577355):1.289982,((((Calidris_acuminata:14.363633,(Calidris_alba:7.…
	TREE tree_5614 = ((Glareola_maldivarum:59.522583,((Numenius_phaeopus:14.604485,(Numenius_madagascariensis:7.658608,Numenius_minutus:7.658609):6.945876):27.771126,((Limosa_limosa:12.326456,Limosa_lapponica:12.326456):28.239317,(((Limnodromus_semipalmatus:34.939232,(Gallinago_megala:1.484079,Gallinago_hardwickii:1.484079):33.455151):4.379920,(((((Tringa_glareola:11.188019,(Tringa_stagnatilis:8.5140…
	TREE tree_7322 = ((Glareola_maldivarum:52.800423,((Numenius_phaeopus:15.663242,(Numenius_madagascariensis:3.454471,Numenius_minutus:3.454471):12.208771):20.182079,((Limosa_limosa:10.673880,Limosa_lapponica:10.673880):23.194468,((((Xenus_cinereus:23.085936,Phalaropus_lobatus:23.085936):1.491499,(((((Tringa_stagnatilis:5.998838,Tringa_glareola:5.998838):0.546546,Tringa_totanus:6.545384):5.903481,Tr…
	TREE tree_7679 = ((Glareola_maldivarum:51.259510,(((Numenius_minutus:4.073448,Numenius_madagascariensis:4.073448):8.277815,Numenius_phaeopus:12.351262):24.430000,((Limosa_limosa:8.721244,Limosa_lapponica:8.721243):23.771244,(((Limnodromus_semipalmatus:23.595299,(Gallinago_megala:8.106712,Gallinago_hardwickii:8.106712):15.488587):5.646045,(((Tringa_nebularia:13.696564,(((Tringa_stagnatilis:6.95898…
	TREE tree_9642 = ((Glareola_maldivarum:60.631943,((Numenius_phaeopus:12.826690,(Numenius_madagascariensis:3.664700,Numenius_minutus:3.664700):9.161991):29.721050,(((Arenaria_interpres:26.394745,(((Philomachus_pugnax:14.543167,Limicola_falcinellus:14.543167):1.912199,((Calidris_subminuta:14.973293,(((Calidris_minuta:8.402411,Calidris_alba:8.402411):2.171753,Calidris_acuminata:10.574164):1.239577,(…
	TREE tree_1783 = ((Glareola_maldivarum:58.340443,((Numenius_phaeopus:17.021164,(Numenius_madagascariensis:5.620996,Numenius_minutus:5.620996):11.400169):26.731220,(((((Gallinago_hardwickii:15.833479,Gallinago_megala:15.833477):15.906380,Limnodromus_semipalmatus:31.739857):2.476420,(Actitis_hypoleucos:29.872658,((((Tringa_glareola:8.543466,Tringa_stagnatilis:8.543466):0.111551,Tringa_totanus:8.655…
	TREE tree_4023 = ((Glareola_maldivarum:42.649811,(((Numenius_madagascariensis:4.711396,Numenius_minutus:4.711395):4.927346,Numenius_phaeopus:9.638741):16.920240,(((Arenaria_interpres:17.704184,(((Calidris_canutus:7.714774,Calidris_tenuirostris:7.714774):3.794874,(Limicola_falcinellus:9.025574,Philomachus_pugnax:9.025574):2.484074):0.150483,((((Calidris_melanotos:8.579185,(Calidris_alba:8.215678,(…
	TREE tree_7933 = ((Glareola_maldivarum:57.509911,((Numenius_phaeopus:16.252846,(Numenius_minutus:6.676380,Numenius_madagascariensis:6.676380):9.576467):22.423426,((Limosa_limosa:11.242663,Limosa_lapponica:11.242663):24.932487,(((Limnodromus_semipalmatus:29.396658,(Gallinago_megala:6.189958,Gallinago_hardwickii:6.189958):23.206699):3.390797,(Actitis_hypoleucos:28.102526,((Xenus_cinereus:25.367664,…
	TREE tree_9334 = ((Glareola_maldivarum:59.430206,((Numenius_phaeopus:14.679764,(Numenius_madagascariensis:3.037433,Numenius_minutus:3.037433):11.642331):29.039186,((Limosa_limosa:17.095423,Limosa_lapponica:17.095423):23.353573,(((Limnodromus_semipalmatus:32.620098,(Gallinago_megala:16.691595,Gallinago_hardwickii:16.691595):15.928505):2.997096,((Xenus_cinereus:28.546831,Phalaropus_lobatus:28.54683…
	TREE tree_5873 = ((Glareola_maldivarum:57.892487,((Numenius_phaeopus:16.038311,(Numenius_minutus:5.755012,Numenius_madagascariensis:5.755012):10.283299):24.438744,(((((Gallinago_hardwickii:10.641048,Gallinago_megala:10.641048):20.020140,Limnodromus_semipalmatus:30.661188):2.029716,(Actitis_hypoleucos:29.261387,(((Heteroscelus_brevipes:6.610891,Heteroscelus_incanus:6.610891):8.445449,(((Tringa_sta…
	TREE tree_6246 = ((Glareola_maldivarum:54.241829,((Numenius_phaeopus:12.129162,(Numenius_madagascariensis:4.697321,Numenius_minutus:4.697321):7.431841):25.213135,((Limosa_lapponica:11.687645,Limosa_limosa:11.687645):20.617489,((Arenaria_interpres:25.464167,((Philomachus_pugnax:14.160704,Limicola_falcinellus:14.160704):1.513482,((Calidris_canutus:9.357597,Calidris_tenuirostris:9.357597):5.527770,(…
	TREE tree_5531 = ((Glareola_maldivarum:49.530582,((Numenius_phaeopus:16.009363,(Numenius_minutus:3.105371,Numenius_madagascariensis:3.105371):12.903992):17.457741,((Limosa_lapponica:14.401061,Limosa_limosa:14.401062):15.923677,((((((Calidris_melanotos:13.898241,(Calidris_subminuta:13.099149,((Calidris_minuta:5.130548,Calidris_alba:5.130548):4.653334,(Calidris_acuminata:4.332945,Calidris_ruficolli…
	TREE tree_1628 = ((Glareola_maldivarum:66.446289,((Numenius_phaeopus:16.640821,(Numenius_madagascariensis:9.768440,Numenius_minutus:9.768440):6.872381):33.017143,((Limosa_lapponica:17.032261,Limosa_limosa:17.032261):26.459213,((((Gallinago_megala:19.165085,Gallinago_hardwickii:19.165085):18.582735,Limnodromus_semipalmatus:37.747822):4.410682,((Xenus_cinereus:32.640739,Phalaropus_lobatus:32.640739…
	TREE tree_9820 = ((Glareola_maldivarum:58.018642,((Numenius_phaeopus:15.019180,(Numenius_madagascariensis:2.622370,Numenius_minutus:2.622370):12.396811):28.986992,((Limosa_lapponica:13.005507,Limosa_limosa:13.005507):26.493408,((Arenaria_interpres:30.825066,(((Calidris_tenuirostris:7.963120,Calidris_canutus:7.963120):9.825842,(Philomachus_pugnax:16.213606,Limicola_falcinellus:16.213604):1.575357)…
	TREE tree_2090 = ((Glareola_maldivarum:65.739929,((Numenius_phaeopus:14.086211,(Numenius_minutus:4.553138,Numenius_madagascariensis:4.553138):9.533073):32.194382,(((((Gallinago_megala:16.060547,Gallinago_hardwickii:16.060547):17.445921,Limnodromus_semipalmatus:33.506466):5.506381,((((Tringa_nebularia:14.740457,((Tringa_glareola:8.037032,Tringa_totanus:8.037032):0.677861,Tringa_stagnatilis:8.71489…
	TREE tree_2353 = ((Glareola_maldivarum:51.397209,(((Numenius_minutus:5.500299,Numenius_madagascariensis:5.500300):7.291764,Numenius_phaeopus:12.792065):19.223705,(((((Gallinago_megala:12.358332,Gallinago_hardwickii:12.358332):10.570892,Limnodromus_semipalmatus:22.929224):3.295602,(((Xenus_cinereus:21.148882,Phalaropus_lobatus:21.148882):1.107580,((Tringa_nebularia:12.336060,(Heteroscelus_brevipes…
	TREE tree_1925 = ((Glareola_maldivarum:73.184021,((Numenius_phaeopus:15.243685,(Numenius_minutus:6.168054,Numenius_madagascariensis:6.168054):9.075630):38.285210,((Limosa_lapponica:17.798845,Limosa_limosa:17.798845):28.513731,((((Gallinago_hardwickii:24.031063,Gallinago_megala:24.031061):18.471075,Limnodromus_semipalmatus:42.502140):1.689253,((Xenus_cinereus:35.535397,Phalaropus_lobatus:35.535393…
	TREE tree_1547 = ((Glareola_maldivarum:61.104561,((Numenius_phaeopus:18.668131,(Numenius_madagascariensis:5.886754,Numenius_minutus:5.886753):12.781376):24.166651,((Limosa_lapponica:16.096340,Limosa_limosa:16.096340):19.753094,(((((Limicola_falcinellus:16.915829,Philomachus_pugnax:16.915829):2.407760,((Calidris_subminuta:17.367081,(Calidris_melanotos:16.028416,((Calidris_acuminata:8.875463,Calidr…
	TREE tree_6048 = ((Glareola_maldivarum:62.935581,(((Numenius_madagascariensis:5.326876,Numenius_minutus:5.326876):8.180046,Numenius_phaeopus:13.506922):29.377800,((((((Xenus_cinereus:28.828987,Phalaropus_lobatus:28.828987):2.417623,((Heteroscelus_brevipes:7.650153,Heteroscelus_incanus:7.650153):8.853835,((Tringa_stagnatilis:8.388940,(Tringa_glareola:6.111297,Tringa_totanus:6.111297):2.277643):5.8…
	TREE tree_4940 = ((Glareola_maldivarum:48.368637,((Numenius_phaeopus:16.449432,(Numenius_minutus:6.720959,Numenius_madagascariensis:6.720959):9.728474):18.174717,(((Arenaria_interpres:23.672556,((((Calidris_canutus:1.499391,Calidris_acuminata:1.499391):9.114637,Calidris_tenuirostris:10.614028):5.632864,(Limicola_falcinellus:14.410316,Philomachus_pugnax:14.410316):1.836577):0.216376,((Calidris_ruf…
	TREE tree_896 = ((Glareola_maldivarum:55.531944,((Numenius_phaeopus:12.747626,(Numenius_minutus:4.864603,Numenius_madagascariensis:4.864603):7.883023):27.909462,(((((Gallinago_megala:6.963890,Gallinago_hardwickii:6.963890):22.829878,Limnodromus_semipalmatus:29.793770):4.550450,(Actitis_hypoleucos:28.179411,((Xenus_cinereus:24.104509,Phalaropus_lobatus:24.104509):1.743925,((((Tringa_totanus:4.7598…
	TREE tree_162 = ((Glareola_maldivarum:58.180107,((Numenius_phaeopus:16.128445,(Numenius_minutus:4.970542,Numenius_madagascariensis:4.970542):11.157904):25.524426,((((((Xenus_cinereus:27.904972,Phalaropus_lobatus:27.904972):1.358337,((Tringa_stagnatilis:6.878089,(Tringa_totanus:5.023017,Tringa_glareola:5.023017):1.855072):11.386017,(Tringa_nebularia:17.663996,(Heteroscelus_brevipes:8.308721,Hetero…
	TREE tree_3779 = ((Glareola_maldivarum:52.345409,((Numenius_phaeopus:15.849669,(Numenius_minutus:3.182042,Numenius_madagascariensis:3.182042):12.667628):19.579008,(((Arenaria_interpres:26.723099,(((Calidris_canutus:11.287603,Calidris_tenuirostris:11.287603):5.231495,((Calidris_subminuta:14.236954,((Calidris_minuta:7.107821,(Calidris_alba:3.671334,Calidris_acuminata:3.671334):3.436487):3.759437,(C…
	TREE tree_2249 = ((Glareola_maldivarum:53.153923,((Numenius_phaeopus:13.088753,(Numenius_madagascariensis:3.299516,Numenius_minutus:3.299516):9.789236):23.651722,(((Arenaria_interpres:26.214886,((Calidris_ferruginea:14.842788,((Calidris_subminuta:14.011953,Calidris_acuminata:14.011953):0.317659,((Calidris_minuta:8.216922,Calidris_alba:8.216922):4.275870,(Calidris_melanotos:11.694350,Calidris_rufi…
	TREE tree_3406 = ((Glareola_maldivarum:57.516716,((Numenius_phaeopus:18.621374,(Numenius_madagascariensis:6.298251,Numenius_minutus:6.298251):12.323124):22.918793,((Limosa_limosa:18.995995,Limosa_lapponica:18.995996):17.523727,(((((Calidris_ferruginea:16.372660,((Calidris_minuta:7.713766,Calidris_alba:7.713766):7.523861,(Calidris_melanotos:14.779597,(Calidris_acuminata:3.431864,Calidris_ruficolli…
	TREE tree_1074 = ((Glareola_maldivarum:56.843666,(((Numenius_minutus:4.757392,Numenius_madagascariensis:4.757392):10.687283,Numenius_phaeopus:15.444674):22.492493,(((((Gallinago_hardwickii:17.827656,Gallinago_megala:17.827656):10.072493,Limnodromus_semipalmatus:27.900148):3.381589,((Actitis_hypoleucos:26.073153,(((Heteroscelus_brevipes:7.211519,Heteroscelus_incanus:7.211519):7.651016,Tringa_nebul…
	TREE tree_8603 = ((Glareola_maldivarum:65.327766,((Numenius_phaeopus:13.590010,(Numenius_minutus:4.250943,Numenius_madagascariensis:4.250943):9.339067):26.232828,(((Arenaria_interpres:29.983334,((Philomachus_pugnax:18.841167,Limicola_falcinellus:18.841167):1.581929,((Calidris_tenuirostris:14.779864,Calidris_canutus:14.779865):5.239625,((Calidris_acuminata:5.484121,Calidris_ferruginea:5.484121):13…
	TREE tree_9975 = ((Glareola_maldivarum:52.179153,(((Numenius_minutus:1.749537,Numenius_madagascariensis:1.749537):9.104799,Numenius_phaeopus:10.854336):28.182331,((Limosa_limosa:13.172733,Limosa_lapponica:13.172733):23.819746,((Arenaria_interpres:25.199116,(((Limicola_falcinellus:13.506747,Philomachus_pugnax:13.506747):2.801516,(Calidris_tenuirostris:12.251352,Calidris_canutus:12.251352):4.056911…
	TREE tree_784 = ((Glareola_maldivarum:71.224358,((Numenius_phaeopus:18.138248,(Numenius_minutus:9.235667,Numenius_madagascariensis:9.235667):8.902580):28.229168,((Limosa_limosa:19.286163,Limosa_lapponica:19.286163):23.133869,((Arenaria_interpres:35.425220,((Limicola_falcinellus:21.425114,Philomachus_pugnax:21.425114):1.793769,((Calidris_canutus:14.027452,(Calidris_tenuirostris:6.225772,Calidris_a…
	TREE tree_6235 = ((Glareola_maldivarum:55.576180,(((Numenius_minutus:2.734516,Numenius_madagascariensis:2.734516):12.807886,Numenius_phaeopus:15.542402):21.390182,((Limosa_lapponica:9.832115,Limosa_limosa:9.832115):25.544916,(((Limnodromus_semipalmatus:25.791433,(Gallinago_hardwickii:7.280659,Gallinago_megala:7.280659):18.510773):7.166054,((Xenus_cinereus:25.696802,Phalaropus_lobatus:25.696804):2…
	TREE tree_5005 = ((Glareola_maldivarum:50.618271,(((Numenius_minutus:4.847017,Numenius_madagascariensis:4.847017):6.660770,Numenius_phaeopus:11.507787):26.915413,((Limosa_lapponica:13.265913,Limosa_limosa:13.265913):22.323982,(((Limnodromus_semipalmatus:28.317968,(Gallinago_hardwickii:11.537847,Gallinago_megala:11.537847):16.780121):2.309606,((Xenus_cinereus:22.120787,Phalaropus_lobatus:22.120787…
	TREE tree_1771 = ((Glareola_maldivarum:64.233879,(((Numenius_minutus:5.448684,Numenius_madagascariensis:5.448684):13.952752,Numenius_phaeopus:19.401436):23.770555,(((((Gallinago_megala:18.853064,Gallinago_hardwickii:18.853062):12.561491,Limnodromus_semipalmatus:31.414555):3.707250,(Actitis_hypoleucos:31.324474,((Xenus_cinereus:24.651264,Phalaropus_lobatus:24.651264):4.433876,(((Tringa_stagnatilis…
	TREE tree_655 = ((Glareola_maldivarum:59.453522,(((Numenius_madagascariensis:5.111697,Numenius_minutus:5.111696):12.753021,Numenius_phaeopus:17.864717):23.722841,(((Arenaria_interpres:26.854221,(((Limicola_falcinellus:12.587306,Philomachus_pugnax:12.587305):5.822826,((((Calidris_ruficollis:3.193425,Calidris_subminuta:3.193425):12.754741,(Calidris_minuta:10.015771,Calidris_alba:10.015771):5.932395…
	TREE tree_4514 = ((Glareola_maldivarum:59.285179,(((Numenius_minutus:4.061899,Numenius_madagascariensis:4.061899):8.690941,Numenius_phaeopus:12.752840):27.613449,(((Arenaria_interpres:27.526209,((Limicola_falcinellus:17.117327,Philomachus_pugnax:17.117327):2.922818,((Calidris_tenuirostris:10.690848,Calidris_canutus:10.690848):9.039352,(((Calidris_acuminata:14.821026,((Calidris_ruficollis:11.38222…
	TREE tree_5699 = ((Glareola_maldivarum:59.231064,((Numenius_phaeopus:17.224913,(Numenius_minutus:5.612209,Numenius_madagascariensis:5.612209):11.612703):28.434116,(((((Xenus_cinereus:31.112232,Phalaropus_lobatus:31.112232):1.745009,(((Heteroscelus_brevipes:7.564074,Heteroscelus_incanus:7.564074):8.950421,(Tringa_nebularia:14.858566,((Tringa_totanus:6.950944,Tringa_glareola:6.950944):0.681133,Trin…
	TREE tree_6685 = ((Glareola_maldivarum:52.905636,(((Numenius_minutus:3.561349,Numenius_madagascariensis:3.561349):10.453545,Numenius_phaeopus:14.014894):21.545067,(((((Gallinago_hardwickii:6.972863,Gallinago_megala:6.972864):15.632149,Limnodromus_semipalmatus:22.605013):5.033546,((Xenus_cinereus:22.958359,Phalaropus_lobatus:22.958359):2.633053,(Actitis_hypoleucos:23.615269,((Heteroscelus_brevipes…
	TREE tree_5910 = ((Glareola_maldivarum:52.308643,(((Numenius_madagascariensis:3.462384,Numenius_minutus:3.462384):10.415552,Numenius_phaeopus:13.877935):18.063412,((Limosa_lapponica:10.797347,Limosa_limosa:10.797347):19.932667,(((Actitis_hypoleucos:26.483774,(((Heteroscelus_brevipes:6.367652,Heteroscelus_incanus:6.367652):8.396486,((Tringa_totanus:8.206606,(Tringa_glareola:7.472280,Tringa_stagnat…
	TREE tree_8426 = ((Glareola_maldivarum:53.288857,(((Numenius_madagascariensis:3.539113,Numenius_minutus:3.539113):9.027669,Numenius_phaeopus:12.566782):22.448963,(((Arenaria_interpres:22.661932,((Calidris_ferruginea:13.820687,(Calidris_subminuta:12.676950,((Calidris_ruficollis:9.215904,Calidris_melanotos:9.215904):0.942731,((Calidris_alba:4.534268,Calidris_minuta:4.534268):5.012324,Calidris_acumi…
	TREE tree_4970 = ((Glareola_maldivarum:61.677299,((Numenius_phaeopus:17.302433,(Numenius_madagascariensis:8.157301,Numenius_minutus:8.157301):9.145132):26.361618,(((Arenaria_interpres:31.307949,(((Limicola_falcinellus:20.845957,Philomachus_pugnax:20.845957):2.726848,((Calidris_acuminata:1.706417,Calidris_tenuirostris:1.706417):15.356838,Calidris_canutus:17.063255):6.509549):0.827872,(Calidris_fer…
	TREE tree_9799 = ((Glareola_maldivarum:55.558331,((Numenius_phaeopus:16.541162,(Numenius_minutus:4.330008,Numenius_madagascariensis:4.330008):12.211153):23.427078,((Limosa_limosa:16.466305,Limosa_lapponica:16.466305):17.749784,((Arenaria_interpres:26.225506,(((Limicola_falcinellus:10.945635,Philomachus_pugnax:10.945635):4.048172,(Calidris_tenuirostris:10.610555,Calidris_canutus:10.610555):4.38325…
	TREE tree_4036 = ((Glareola_maldivarum:55.441391,(((Numenius_minutus:5.419374,Numenius_madagascariensis:5.419374):8.112304,Numenius_phaeopus:13.531677):22.184349,((((Gallinago_megala:11.637203,Gallinago_hardwickii:11.637203):17.607115,Limnodromus_semipalmatus:29.244320):2.708945,((Arenaria_interpres:23.567514,(((Calidris_melanotos:12.038074,(Calidris_acuminata:10.884939,((Calidris_ruficollis:2.80…
	TREE tree_5082 = ((Glareola_maldivarum:60.661140,(((Numenius_madagascariensis:6.716765,Numenius_minutus:6.716765):8.808313,Numenius_phaeopus:15.525078):27.139431,((Limosa_limosa:15.488188,Limosa_lapponica:15.488188):25.374491,(((Limnodromus_semipalmatus:34.002678,(Gallinago_hardwickii:7.289293,Gallinago_megala:7.289294):26.713383):4.470664,(((((Tringa_stagnatilis:9.105243,(Tringa_glareola:8.12316…
	TREE tree_8198 = ((Glareola_maldivarum:57.409801,((Numenius_phaeopus:11.415243,(Numenius_madagascariensis:5.919981,Numenius_minutus:5.919981):5.495262):25.883835,((Limosa_lapponica:13.615336,Limosa_limosa:13.615336):20.732798,((Arenaria_interpres:25.391296,((Calidris_tenuirostris:10.329473,Calidris_canutus:10.329473):8.537165,((Philomachus_pugnax:15.317191,Limicola_falcinellus:15.317191):3.216850…
	TREE tree_9970 = ((Glareola_maldivarum:68.234306,(((Numenius_madagascariensis:8.596243,Numenius_minutus:8.596243):9.343971,Numenius_phaeopus:17.940214):27.810516,((Limosa_limosa:22.244890,Limosa_lapponica:22.244890):20.372944,((Arenaria_interpres:34.018959,((((((Calidris_alba:10.278828,Calidris_minuta:10.278828):5.847885,Calidris_ruficollis:16.126713):2.521871,(Calidris_subminuta:16.684139,Calidr…
	TREE tree_642 = ((Glareola_maldivarum:60.352482,(((Numenius_minutus:6.795194,Numenius_madagascariensis:6.795194):7.574729,Numenius_phaeopus:14.369923):26.228735,(((Arenaria_interpres:28.457104,((Calidris_ruficollis:19.390827,(Calidris_canutus:13.787171,Calidris_tenuirostris:13.787171):5.603656):0.380684,((Calidris_subminuta:17.937256,((Calidris_melanotos:12.561865,(Calidris_minuta:6.864290,Calidr…
	TREE tree_3229 = ((Glareola_maldivarum:54.063553,(((Numenius_madagascariensis:7.167532,Numenius_minutus:7.167532):6.978393,Numenius_phaeopus:14.145926):25.742992,(((((Actitis_hypoleucos:23.429657,((((Tringa_glareola:7.338816,Tringa_totanus:7.338816):0.320379,Tringa_stagnatilis:7.659195):3.492759,Tringa_nebularia:11.151955):0.859719,(Heteroscelus_brevipes:3.554169,Heteroscelus_incanus:3.554169):8.…
	TREE tree_305 = ((Glareola_maldivarum:66.972778,((Numenius_phaeopus:15.619255,(Numenius_minutus:4.060400,Numenius_madagascariensis:4.060400):11.558856):28.268406,((((Gallinago_megala:9.144200,Gallinago_hardwickii:9.144200):23.098352,Limnodromus_semipalmatus:32.242554):3.539263,((((Xenus_cinereus:24.500490,Phalaropus_lobatus:24.500488):4.364123,((Heteroscelus_brevipes:5.523681,Heteroscelus_incanus…
	TREE tree_3266 = ((Glareola_maldivarum:68.825287,((Numenius_phaeopus:16.150120,(Numenius_madagascariensis:6.939051,Numenius_minutus:6.939051):9.211068):35.142178,((Limosa_lapponica:18.321383,Limosa_limosa:18.321383):26.673874,(((((Calidris_ferruginea:18.587629,(((Calidris_acuminata:14.506180,((Calidris_minuta:5.188750,Calidris_ruficollis:5.188750):2.728826,Calidris_alba:7.917576):6.588603):1.9851…
	TREE tree_9446 = ((Glareola_maldivarum:67.280609,((Numenius_phaeopus:19.386311,(Numenius_minutus:5.329436,Numenius_madagascariensis:5.329437):14.056875):25.347969,((((Actitis_hypoleucos:32.886848,(((Tringa_nebularia:15.864094,(Tringa_glareola:9.644853,(Tringa_totanus:9.317730,Tringa_stagnatilis:9.317730):0.327122):6.219242):2.418365,(Heteroscelus_brevipes:8.509977,Heteroscelus_incanus:8.509977):9…
	TREE tree_8120 = ((Glareola_maldivarum:62.656258,(((Numenius_madagascariensis:5.342301,Numenius_minutus:5.342301):12.996174,Numenius_phaeopus:18.338476):21.263897,((Limosa_limosa:15.653656,Limosa_lapponica:15.653656):20.617538,((((((Heteroscelus_brevipes:9.295577,Heteroscelus_incanus:9.295577):9.763754,(Tringa_nebularia:16.726936,(Tringa_totanus:8.973754,(Tringa_stagnatilis:8.129678,Tringa_glareo…
	TREE tree_2634 = ((Glareola_maldivarum:57.290386,((Numenius_phaeopus:18.935310,(Numenius_madagascariensis:7.656312,Numenius_minutus:7.656312):11.278998):21.238514,((Limosa_limosa:12.025399,Limosa_lapponica:12.025399):22.532665,((((Calidris_canutus:10.497334,Calidris_tenuirostris:10.497335):8.967133,((Limicola_falcinellus:15.829438,Philomachus_pugnax:15.829438):1.589185,((Calidris_ferruginea:15.49…
	TREE tree_9831 = ((Glareola_maldivarum:54.820610,((Numenius_phaeopus:12.235036,(Numenius_minutus:5.680901,Numenius_madagascariensis:5.680901):6.554135):27.407955,((Limosa_limosa:11.171352,Limosa_lapponica:11.171352):25.303957,(((Arenaria_interpres:26.418774,(((Calidris_tenuirostris:8.901917,Calidris_canutus:8.901917):7.855675,((Calidris_ferruginea:14.100930,Calidris_subminuta:14.100930):0.615086,…
	TREE tree_9078 = ((Glareola_maldivarum:55.172779,(((Numenius_madagascariensis:3.514067,Numenius_minutus:3.514067):9.421618,Numenius_phaeopus:12.935686):29.125637,((Limosa_lapponica:11.274307,Limosa_limosa:11.274307):25.982811,((Arenaria_interpres:27.889727,((Calidris_canutus:11.444658,Calidris_tenuirostris:11.444658):5.706282,((Calidris_ferruginea:15.625772,(Calidris_melanotos:13.626449,((Calidri…
	TREE tree_9035 = ((Glareola_maldivarum:62.472641,((Numenius_phaeopus:18.369144,(Numenius_minutus:5.182425,Numenius_madagascariensis:5.182425):13.186720):23.396908,(((Arenaria_interpres:30.858898,(((Philomachus_pugnax:15.303574,Limicola_falcinellus:15.303574):3.610665,(((Calidris_subminuta:16.306957,Calidris_melanotos:16.306957):1.203364,(((Calidris_acuminata:1.099451,Calidris_alba:1.099451):7.008…
	TREE tree_9493 = ((Glareola_maldivarum:57.292778,(((Numenius_minutus:4.799098,Numenius_madagascariensis:4.799098):8.385363,Numenius_phaeopus:13.184460):24.060020,((((Gallinago_hardwickii:8.626514,Gallinago_megala:8.626513):17.658724,Limnodromus_semipalmatus:26.285236):5.674635,((Actitis_hypoleucos:26.304188,((Xenus_cinereus:22.369171,Phalaropus_lobatus:22.369171):2.784534,(Tringa_nebularia:13.670…
	TREE tree_5500 = ((Glareola_maldivarum:59.027081,((Numenius_phaeopus:12.659941,(Numenius_minutus:2.655455,Numenius_madagascariensis:2.655455):10.004486):26.256382,(((Arenaria_interpres:27.377710,((Limicola_falcinellus:13.036771,Philomachus_pugnax:13.036771):4.655370,(((Calidris_melanotos:14.822657,((Calidris_acuminata:13.933518,(Calidris_ruficollis:9.175387,(Calidris_alba:7.457918,Calidris_minuta…
	TREE tree_1371 = ((Glareola_maldivarum:55.414257,((Numenius_phaeopus:12.092081,(Numenius_minutus:6.235337,Numenius_madagascariensis:6.235337):5.856744):25.860910,(((((Calidris_tenuirostris:9.580776,Calidris_canutus:9.580776):7.943974,(((((Calidris_ruficollis:1.228666,Calidris_subminuta:1.228666):14.418359,Calidris_acuminata:15.647026):0.438627,Calidris_ferruginea:16.085651):0.033384,(Calidris_mel…
	TREE tree_1775 = ((Glareola_maldivarum:58.258724,(((Numenius_minutus:3.740130,Numenius_madagascariensis:3.740130):11.130450,Numenius_phaeopus:14.870581):29.032093,((Limosa_lapponica:11.704570,Limosa_limosa:11.704570):27.553923,((((Calidris_canutus:11.922486,(Calidris_tenuirostris:9.194501,Calidris_acuminata:9.194500):2.727986):7.175665,((Limicola_falcinellus:16.043449,Philomachus_pugnax:16.043449…
	TREE tree_41 = ((Glareola_maldivarum:58.109314,(((Numenius_madagascariensis:4.012407,Numenius_minutus:4.012407):8.128538,Numenius_phaeopus:12.140944):29.131596,(((Arenaria_interpres:29.739479,((((Calidris_subminuta:12.986448,Calidris_ferruginea:12.986448):3.489917,(Calidris_melanotos:14.108290,((Calidris_ruficollis:9.234135,(Calidris_minuta:6.980581,Calidris_alba:6.980581):2.253553):1.057372,Cali…
	TREE tree_8651 = ((Glareola_maldivarum:54.080624,(((Numenius_madagascariensis:4.078632,Numenius_minutus:4.078632):9.464619,Numenius_phaeopus:13.543251):21.810232,((Limosa_lapponica:11.263155,Limosa_limosa:11.263155):20.089075,((Arenaria_interpres:23.996382,((Philomachus_pugnax:14.630584,Limicola_falcinellus:14.630584):1.805808,(((Calidris_canutus:9.115549,Calidris_tenuirostris:9.115549):2.966788,…
	TREE tree_6779 = ((Glareola_maldivarum:67.519669,((Numenius_phaeopus:17.119715,(Numenius_minutus:4.436169,Numenius_madagascariensis:4.436169):12.683546):32.852570,((((((Tringa_nebularia:19.015646,((Tringa_glareola:7.536559,Tringa_totanus:7.536559):2.383020,Tringa_stagnatilis:9.919579):9.096067):3.817900,(Heteroscelus_brevipes:6.957474,Heteroscelus_incanus:6.957474):15.876073):11.717064,(Actitis_h…
	TREE tree_1186 = ((Glareola_maldivarum:59.901585,((Numenius_phaeopus:11.145439,(Numenius_madagascariensis:2.488914,Numenius_minutus:2.488914):8.656525):30.243160,((((Actitis_hypoleucos:31.058212,(((Heteroscelus_brevipes:4.574068,Heteroscelus_incanus:4.574068):11.515374,((Tringa_glareola:9.423492,(Tringa_totanus:8.252983,Tringa_stagnatilis:8.252983):1.170509):6.181226,Tringa_nebularia:15.604717):0…
	TREE tree_3619 = ((Glareola_maldivarum:71.060532,((Numenius_phaeopus:18.298717,(Numenius_minutus:7.322529,Numenius_madagascariensis:7.322530):10.976188):33.259617,((Limosa_lapponica:17.691196,Limosa_limosa:17.691196):30.173290,((((((Tringa_nebularia:16.303291,(Tringa_totanus:7.388458,(Tringa_stagnatilis:6.830201,Tringa_glareola:6.830201):0.558258):8.914832):1.396379,(Heteroscelus_brevipes:9.23137…
	TREE tree_6649 = ((Glareola_maldivarum:65.821434,(((Numenius_minutus:5.500543,Numenius_madagascariensis:5.500543):9.698845,Numenius_phaeopus:15.199388):26.060150,(((((Xenus_cinereus:29.967218,Phalaropus_lobatus:29.967218):0.829314,(Actitis_hypoleucos:29.926933,(Tringa_nebularia:15.338807,(((Tringa_stagnatilis:6.112725,Tringa_totanus:6.112725):0.275558,Tringa_glareola:6.388283):8.870257,(Heterosce…
	TREE tree_4427 = ((Glareola_maldivarum:58.354305,((Numenius_phaeopus:19.535715,(Numenius_madagascariensis:5.392154,Numenius_minutus:5.392154):14.143560):20.571430,(((Arenaria_interpres:25.747120,((((Calidris_melanotos:14.524630,Calidris_ferruginea:14.524630):0.049899,(Calidris_alba:5.265388,Calidris_minuta:5.265388):9.309140):1.965332,(Calidris_ruficollis:15.951910,(Calidris_subminuta:13.674644,C…
	TREE tree_6373 = ((Glareola_maldivarum:59.259315,(((Numenius_minutus:4.550295,Numenius_madagascariensis:4.550295):10.337666,Numenius_phaeopus:14.887960):25.744926,((Limosa_lapponica:15.820996,Limosa_limosa:15.820995):22.572502,((Arenaria_interpres:28.301144,(((Calidris_canutus:10.337403,Calidris_tenuirostris:10.337404):8.725190,(Calidris_ferruginea:16.640329,(((Calidris_subminuta:13.300288,Calidr…
	TREE tree_8485 = ((Glareola_maldivarum:53.426323,((Numenius_phaeopus:11.959753,(Numenius_minutus:4.106613,Numenius_madagascariensis:4.106613):7.853140):22.904636,(((Arenaria_interpres:24.729485,(((Philomachus_pugnax:14.328672,Limicola_falcinellus:14.328672):1.909449,((Calidris_acuminata:14.810974,(Calidris_melanotos:13.822272,((Calidris_minuta:5.742266,Calidris_ruficollis:5.742266):0.050589,Calid…
	TREE tree_1440 = ((Glareola_maldivarum:54.567978,((Numenius_phaeopus:14.394885,(Numenius_minutus:6.288242,Numenius_madagascariensis:6.288242):8.106644):19.927193,((((((Limicola_falcinellus:12.460307,Philomachus_pugnax:12.460307):3.518958,(Calidris_tenuirostris:11.353858,Calidris_canutus:11.353858):4.625407):0.309589,(Calidris_ferruginea:15.186007,(Calidris_subminuta:14.022426,(Calidris_melanotos:…
	TREE tree_377 = ((Glareola_maldivarum:57.891663,((Numenius_phaeopus:14.144833,(Numenius_madagascariensis:3.485259,Numenius_minutus:3.485259):10.659574):26.176876,((Limosa_lapponica:12.082549,Limosa_limosa:12.082550):25.789585,((Arenaria_interpres:25.557980,((Limicola_falcinellus:13.934143,Philomachus_pugnax:13.934143):2.921649,((Calidris_canutus:9.993994,(Calidris_acuminata:9.066876,Calidris_tenu…
	TREE tree_2843 = ((Glareola_maldivarum:50.580563,((Numenius_phaeopus:11.360001,(Numenius_madagascariensis:4.203546,Numenius_minutus:4.203546):7.156455):23.984680,(((((Gallinago_hardwickii:9.501696,Gallinago_megala:9.501696):18.240892,Limnodromus_semipalmatus:27.742588):1.389000,((((Heteroscelus_brevipes:5.090263,Heteroscelus_incanus:5.090263):8.657470,(Tringa_nebularia:13.085660,(Tringa_stagnatil…
	TREE tree_3842 = ((Glareola_maldivarum:52.652653,(((Numenius_minutus:4.361485,Numenius_madagascariensis:4.361485):7.610065,Numenius_phaeopus:11.971550):20.709015,((Limosa_lapponica:14.271220,Limosa_limosa:14.271220):15.427194,((((Calidris_canutus:8.751467,(Calidris_acuminata:2.241206,Calidris_tenuirostris:2.241206):6.510262):8.434204,((Calidris_ferruginea:15.691994,((Calidris_subminuta:12.985783,…
	TREE tree_4808 = ((Glareola_maldivarum:57.932861,(((Numenius_minutus:6.316843,Numenius_madagascariensis:6.316843):8.351040,Numenius_phaeopus:14.667882):28.482037,(((((Gallinago_megala:13.558455,Gallinago_hardwickii:13.558455):15.176041,Limnodromus_semipalmatus:28.734497):5.745107,((Actitis_hypoleucos:31.254093,(Tringa_nebularia:19.973600,(((Tringa_glareola:8.194278,Tringa_stagnatilis:8.194278):0.…
	TREE tree_5367 = ((Glareola_maldivarum:56.168514,((Numenius_phaeopus:11.783718,(Numenius_madagascariensis:3.815598,Numenius_minutus:3.815598):7.968121):25.061247,((Limosa_limosa:15.033705,Limosa_lapponica:15.033705):19.609726,((((((Limicola_falcinellus:12.920432,Philomachus_pugnax:12.920432):2.106412,(Calidris_tenuirostris:10.892533,Calidris_canutus:10.892533):4.134310):0.349562,((Calidris_submin…
	TREE tree_2114 = ((Glareola_maldivarum:60.364193,(((Numenius_madagascariensis:3.956673,Numenius_minutus:3.956673):13.161486,Numenius_phaeopus:17.118160):28.544411,((((((Calidris_canutus:11.825882,Calidris_tenuirostris:11.825882):6.873172,(Limicola_falcinellus:15.770214,Philomachus_pugnax:15.770214):2.928839):1.825704,(Calidris_subminuta:18.971149,((((Calidris_melanotos:13.244475,(Calidris_alba:7.…
	TREE tree_3601 = ((Glareola_maldivarum:54.822735,(((Numenius_minutus:3.436088,Numenius_madagascariensis:3.436088):8.572331,Numenius_phaeopus:12.008420):23.376818,((Limosa_lapponica:9.393617,Limosa_limosa:9.393617):20.166372,(((((Limicola_falcinellus:12.311846,Philomachus_pugnax:12.311846):1.037513,((Calidris_subminuta:12.503366,Calidris_ferruginea:12.503366):0.668433,(Calidris_acuminata:11.981831…
	TREE tree_8304 = ((Glareola_maldivarum:59.444984,(((Numenius_madagascariensis:5.262869,Numenius_minutus:5.262869):7.027329,Numenius_phaeopus:12.290198):29.789768,(((((Xenus_cinereus:24.147615,Phalaropus_lobatus:24.147615):3.513310,(Actitis_hypoleucos:26.498749,((Tringa_nebularia:15.060884,((Tringa_totanus:9.654246,Tringa_glareola:9.654247):0.233001,Tringa_stagnatilis:9.887247):5.173636):3.054680,…
	TREE tree_2963 = ((Glareola_maldivarum:50.079079,(((Numenius_minutus:4.115601,Numenius_madagascariensis:4.115601):10.892033,Numenius_phaeopus:15.007633):17.045753,(((((Gallinago_hardwickii:4.388432,Gallinago_megala:4.388432):19.619396,Limnodromus_semipalmatus:24.007828):4.016865,((Xenus_cinereus:20.985485,Phalaropus_lobatus:20.985487):3.595801,(((Tringa_nebularia:13.780890,((Tringa_glareola:5.425…
	TREE tree_2537 = ((Glareola_maldivarum:46.481468,(((Numenius_madagascariensis:5.474024,Numenius_minutus:5.474024):6.505172,Numenius_phaeopus:11.979195):20.644745,((Limosa_lapponica:13.547627,Limosa_limosa:13.547628):17.890465,((((Calidris_tenuirostris:10.909830,Calidris_canutus:10.909829):4.508331,((Limicola_falcinellus:12.987075,Philomachus_pugnax:12.987075):1.883073,(((Calidris_melanotos:12.375…
	TREE tree_8043 = ((Glareola_maldivarum:61.150177,(((Numenius_minutus:3.888298,Numenius_madagascariensis:3.888298):12.004775,Numenius_phaeopus:15.893074):25.745529,(((((Gallinago_hardwickii:12.553957,Gallinago_megala:12.553957):16.255816,Limnodromus_semipalmatus:28.809772):3.790302,((((((Tringa_totanus:5.998852,Tringa_stagnatilis:5.998852):1.078191,Tringa_glareola:7.077043):6.748504,(Heteroscelus_…
	TREE tree_8293 = ((Glareola_maldivarum:59.085514,((Numenius_phaeopus:15.623796,(Numenius_madagascariensis:5.848705,Numenius_minutus:5.848705):9.775090):22.898529,((Limosa_limosa:13.361228,Limosa_lapponica:13.361228):21.838816,(((Limnodromus_semipalmatus:27.902544,(Gallinago_megala:15.812747,Gallinago_hardwickii:15.812748):12.089794):5.503027,((Tringa_nebularia:16.193153,(((Tringa_totanus:7.173710…
	TREE tree_8244 = ((Glareola_maldivarum:52.245224,((Numenius_phaeopus:15.406252,(Numenius_madagascariensis:3.695846,Numenius_minutus:3.695846):11.710405):21.616282,(((Arenaria_interpres:23.585983,((Calidris_tenuirostris:10.587656,Calidris_canutus:10.587657):6.167843,((Philomachus_pugnax:14.371501,Limicola_falcinellus:14.371501):1.687054,((((Calidris_melanotos:11.935394,(Calidris_alba:4.926997,Cali…
	TREE tree_2056 = ((Glareola_maldivarum:54.469769,((Numenius_phaeopus:12.542910,(Numenius_minutus:5.956922,Numenius_madagascariensis:5.956922):6.585989):23.464729,((Limosa_lapponica:11.082319,Limosa_limosa:11.082319):21.599379,((((Xenus_cinereus:21.226431,Phalaropus_lobatus:21.226429):3.162618,(Actitis_hypoleucos:23.400642,((Tringa_nebularia:9.174163,((Tringa_glareola:3.764022,Tringa_stagnatilis:3…
	TREE tree_613 = ((Glareola_maldivarum:57.090305,(((Numenius_madagascariensis:2.923130,Numenius_minutus:2.923130):11.569511,Numenius_phaeopus:14.492641):20.070202,(((Arenaria_interpres:23.443790,((Calidris_canutus:9.479013,Calidris_tenuirostris:9.479012):6.328931,((Philomachus_pugnax:12.244318,Limicola_falcinellus:12.244318):2.663523,(((Calidris_ruficollis:8.993651,(Calidris_alba:6.533335,Calidris…
	TREE tree_2040 = ((Glareola_maldivarum:61.893860,((Numenius_phaeopus:18.037033,(Numenius_minutus:6.192154,Numenius_madagascariensis:6.192155):11.844878):25.086473,(((((Gallinago_megala:8.761035,Gallinago_hardwickii:8.761036):19.328667,Limnodromus_semipalmatus:28.089703):6.308188,(((Xenus_cinereus:27.439659,Phalaropus_lobatus:27.439659):0.610054,((Tringa_nebularia:14.925237,(Tringa_totanus:9.76466…
	TREE tree_4160 = ((Glareola_maldivarum:52.220222,((Numenius_phaeopus:13.139109,(Numenius_madagascariensis:4.121977,Numenius_minutus:4.121977):9.017131):23.842051,((Limosa_limosa:14.890710,Limosa_lapponica:14.890710):19.247597,(((((Calidris_tenuirostris:9.703040,Calidris_canutus:9.703040):7.930139,(Limicola_falcinellus:12.470105,Philomachus_pugnax:12.470105):5.163073):0.132313,(((Calidris_subminut…
	TREE tree_9081 = ((Glareola_maldivarum:75.584801,(((Numenius_minutus:4.601963,Numenius_madagascariensis:4.601963):13.860535,Numenius_phaeopus:18.462498):29.069809,(((Arenaria_interpres:30.775135,(((Calidris_ferruginea:18.805876,(((Calidris_ruficollis:14.252800,((Calidris_acuminata:2.850276,Calidris_minuta:2.850276):3.427179,Calidris_alba:6.277456):7.975343):3.001754,Calidris_melanotos:17.254555):…
	TREE tree_519 = ((Glareola_maldivarum:55.954044,(((Numenius_madagascariensis:7.038671,Numenius_minutus:7.038671):9.772542,Numenius_phaeopus:16.811214):25.544918,((Limosa_lapponica:14.175264,Limosa_limosa:14.175264):22.043182,((Arenaria_interpres:27.996922,(((Calidris_subminuta:15.041906,Calidris_ferruginea:15.041906):0.256524,(((Calidris_ruficollis:3.083446,Calidris_minuta:3.083446):3.811101,(Cal…
	TREE tree_5799 = ((Glareola_maldivarum:56.486099,(((Numenius_madagascariensis:3.851910,Numenius_minutus:3.851910):11.793344,Numenius_phaeopus:15.645254):25.970030,((Limosa_limosa:16.166494,Limosa_lapponica:16.166494):20.089878,((Arenaria_interpres:26.519522,(((((Calidris_minuta:6.159759,Calidris_alba:6.159759):8.910519,Calidris_melanotos:15.070277):1.755799,(Calidris_ferruginea:14.063175,(Calidri…
	TREE tree_4173 = ((Glareola_maldivarum:49.570023,(((Numenius_madagascariensis:4.432885,Numenius_minutus:4.432885):7.607138,Numenius_phaeopus:12.040024):21.123896,((Limosa_limosa:11.094440,Limosa_lapponica:11.094440):20.394712,(((((Calidris_subminuta:14.144672,(Calidris_ferruginea:13.744308,((Calidris_melanotos:10.774880,Calidris_acuminata:10.774880):2.052448,(Calidris_ruficollis:8.813311,(Calidri…
	TREE tree_1854 = ((Glareola_maldivarum:57.025837,((Numenius_phaeopus:13.278723,(Numenius_minutus:4.357659,Numenius_madagascariensis:4.357659):8.921063):21.865938,(((((Xenus_cinereus:23.745979,Phalaropus_lobatus:23.745979):1.807069,(((((Tringa_glareola:6.149910,Tringa_totanus:6.149910):1.533073,Tringa_stagnatilis:7.682982):2.967631,Tringa_nebularia:10.650613):3.905668,(Heteroscelus_brevipes:5.6585…
	TREE tree_2916 = ((Glareola_maldivarum:68.977127,(((Numenius_minutus:5.421592,Numenius_madagascariensis:5.421592):11.730711,Numenius_phaeopus:17.152302):29.493269,(((Arenaria_interpres:30.582138,(((Calidris_canutus:11.253794,Calidris_tenuirostris:11.253794):7.232164,(Limicola_falcinellus:16.163397,Philomachus_pugnax:16.163397):2.322562):1.851067,((Calidris_subminuta:19.187393,((Calidris_acuminata…
	TREE tree_1151 = ((Glareola_maldivarum:50.281536,((Numenius_phaeopus:12.431185,(Numenius_madagascariensis:3.222516,Numenius_minutus:3.222516):9.208670):24.791336,((((Actitis_hypoleucos:23.867540,(((Heteroscelus_brevipes:3.569694,Heteroscelus_incanus:3.569694):11.559048,((Tringa_stagnatilis:9.875493,(Tringa_totanus:7.256234,Tringa_glareola:7.256234):2.619259):4.716749,Tringa_nebularia:14.592241):0…
	TREE tree_9461 = ((Glareola_maldivarum:68.127960,(((Numenius_minutus:6.288734,Numenius_madagascariensis:6.288734):12.954283,Numenius_phaeopus:19.243017):38.856651,((Limosa_limosa:18.133312,Limosa_lapponica:18.133314):31.731892,((Limnodromus_semipalmatus:36.605827,(Gallinago_megala:13.287158,Gallinago_hardwickii:13.287158):23.318668):7.852900,((Arenaria_interpres:38.286510,(((((Calidris_melanotos:…
	TREE tree_8071 = ((Glareola_maldivarum:60.947433,((Numenius_phaeopus:14.448278,(Numenius_madagascariensis:5.483716,Numenius_minutus:5.483716):8.964562):24.779209,(((Arenaria_interpres:25.019402,(((Philomachus_pugnax:12.936343,Limicola_falcinellus:12.936343):3.839963,((Calidris_acuminata:13.796154,((Calidris_minuta:9.254110,(Calidris_alba:0.400641,Calidris_ruficollis:0.400641):8.853469):4.486532,C…
	TREE tree_2777 = ((Glareola_maldivarum:61.244949,(((Numenius_madagascariensis:5.383802,Numenius_minutus:5.383802):10.394217,Numenius_phaeopus:15.778019):24.844919,(((((Gallinago_hardwickii:7.690172,Gallinago_megala:7.690172):20.145378,Limnodromus_semipalmatus:27.835550):5.723875,((Xenus_cinereus:29.444559,Phalaropus_lobatus:29.444557):0.886457,(Actitis_hypoleucos:30.024260,((Tringa_nebularia:14.2…
	TREE tree_393 = ((Glareola_maldivarum:61.097870,(((Numenius_minutus:4.711703,Numenius_madagascariensis:4.711703):16.452606,Numenius_phaeopus:21.164309):25.893425,(((((Gallinago_megala:13.397348,Gallinago_hardwickii:13.397348):18.058929,Limnodromus_semipalmatus:31.456278):3.165962,((Actitis_hypoleucos:29.100475,(((Tringa_stagnatilis:8.475412,(Tringa_glareola:7.345971,Tringa_totanus:7.345971):1.129…
	TREE tree_6001 = ((Glareola_maldivarum:63.964012,(((Numenius_madagascariensis:5.629977,Numenius_minutus:5.629978):12.453496,Numenius_phaeopus:18.083473):25.217518,(((((((Heteroscelus_brevipes:8.369147,Heteroscelus_incanus:8.369147):11.290909,(Tringa_nebularia:18.287661,(Tringa_glareola:7.773657,(Tringa_totanus:6.429488,Tringa_stagnatilis:6.429488):1.344169):10.514004):1.372395):9.937210,Actitis_h…
	TREE tree_3211 = ((Glareola_maldivarum:56.808971,(((Numenius_minutus:4.077429,Numenius_madagascariensis:4.077429):10.015122,Numenius_phaeopus:14.092552):26.495567,((Limosa_limosa:13.802549,Limosa_lapponica:13.802549):23.572639,((((Gallinago_megala:4.982087,Gallinago_hardwickii:4.982088):19.926645,Limnodromus_semipalmatus:24.908733):5.698579,(((Xenus_cinereus:23.542187,Phalaropus_lobatus:23.542189…
	TREE tree_5376 = ((Glareola_maldivarum:74.752625,(((Numenius_minutus:5.705064,Numenius_madagascariensis:5.705064):16.190111,Numenius_phaeopus:21.895176):35.970798,(((((Actitis_hypoleucos:40.871681,((Heteroscelus_brevipes:11.723849,Heteroscelus_incanus:11.723849):14.053704,((Tringa_totanus:10.947533,(Tringa_glareola:10.651019,Tringa_stagnatilis:10.651019):0.296514):10.620366,Tringa_nebularia:21.56…
	TREE tree_3837 = ((Glareola_maldivarum:70.083710,(((Numenius_minutus:7.377930,Numenius_madagascariensis:7.377930):15.634405,Numenius_phaeopus:23.012333):24.338789,((Limosa_limosa:12.057376,Limosa_lapponica:12.057377):30.103552,((((Gallinago_megala:8.543139,Gallinago_hardwickii:8.543139):22.363062,Limnodromus_semipalmatus:30.906200):7.081896,(Actitis_hypoleucos:33.541992,(((Tringa_nebularia:17.201…
	TREE tree_2330 = ((Glareola_maldivarum:72.485947,((Numenius_phaeopus:16.455755,(Numenius_madagascariensis:4.660788,Numenius_minutus:4.660788):11.794968):35.681061,((Limosa_lapponica:22.384632,Limosa_limosa:22.384632):25.666309,((((Gallinago_hardwickii:17.004488,Gallinago_megala:17.004488):18.991249,Limnodromus_semipalmatus:35.995735):7.360942,((Xenus_cinereus:35.248001,Phalaropus_lobatus:35.24800…
	TREE tree_6175 = ((Glareola_maldivarum:55.674713,(((Numenius_minutus:4.957057,Numenius_madagascariensis:4.957057):7.987679,Numenius_phaeopus:12.944735):21.961498,(((((Gallinago_megala:7.278285,Gallinago_hardwickii:7.278286):21.047123,Limnodromus_semipalmatus:28.325409):2.427687,(((Xenus_cinereus:24.766100,Phalaropus_lobatus:24.766102):0.537989,((Heteroscelus_brevipes:5.807464,Heteroscelus_incanus…
	TREE tree_7260 = ((Glareola_maldivarum:63.056705,((Numenius_phaeopus:20.950788,(Numenius_madagascariensis:5.005452,Numenius_minutus:5.005452):15.945338):26.469046,(((Arenaria_interpres:35.628212,((Calidris_ferruginea:21.519548,(((Calidris_minuta:8.053603,Calidris_ruficollis:8.053603):0.367210,Calidris_alba:8.420814):10.449996,(Calidris_subminuta:17.235655,(Calidris_melanotos:13.965924,Calidris_ac…
	TREE tree_9841 = ((Glareola_maldivarum:61.995819,(((Numenius_madagascariensis:5.437797,Numenius_minutus:5.437797):11.292459,Numenius_phaeopus:16.730257):27.202484,(((Arenaria_interpres:31.080574,(((Calidris_tenuirostris:12.381362,Calidris_canutus:12.381363):7.620363,(Philomachus_pugnax:16.910973,Limicola_falcinellus:16.910973):3.090753):0.375339,((Calidris_subminuta:18.832066,(Calidris_acuminata:…
	TREE tree_8156 = ((Glareola_maldivarum:54.848415,(((Numenius_madagascariensis:4.187785,Numenius_minutus:4.187785):9.060417,Numenius_phaeopus:13.248203):23.251518,((((Gallinago_hardwickii:1.034974,Gallinago_megala:1.034974):25.114843,Limnodromus_semipalmatus:26.149818):4.814650,(((Xenus_cinereus:21.918329,Phalaropus_lobatus:21.918329):2.253663,(Actitis_hypoleucos:23.368250,((Heteroscelus_brevipes:…
	TREE tree_2580 = ((Glareola_maldivarum:57.655109,((Numenius_phaeopus:17.818838,(Numenius_madagascariensis:7.512463,Numenius_minutus:7.512463):10.306375):21.559940,((Limosa_limosa:17.484550,Limosa_lapponica:17.484552):18.109207,((((Gallinago_megala:16.131786,Gallinago_hardwickii:16.131788):13.016116,Limnodromus_semipalmatus:29.147903):3.967642,((Actitis_hypoleucos:27.957851,((Heteroscelus_brevipes…
	TREE tree_1451 = ((Glareola_maldivarum:53.997417,(((Numenius_minutus:3.179890,Numenius_madagascariensis:3.179890):13.619759,Numenius_phaeopus:16.799648):25.553902,((Limosa_lapponica:10.482636,Limosa_limosa:10.482636):27.604959,((((((Calidris_melanotos:10.958052,(Calidris_minuta:5.263391,Calidris_alba:5.263391):5.694660):4.432827,(Calidris_subminuta:15.034559,Calidris_ruficollis:15.034559):0.35631…
	TREE tree_2574 = ((Glareola_maldivarum:59.033688,((Numenius_phaeopus:13.940763,(Numenius_madagascariensis:5.131614,Numenius_minutus:5.131614):8.809149):28.534395,((Limosa_lapponica:17.233864,Limosa_limosa:17.233864):24.041553,((((Xenus_cinereus:31.686768,Phalaropus_lobatus:31.686768):3.210815,(Actitis_hypoleucos:34.114204,(((Heteroscelus_brevipes:5.950050,Heteroscelus_incanus:5.950050):10.573717,…
	TREE tree_5168 = ((Glareola_maldivarum:59.805038,(((Numenius_madagascariensis:5.358193,Numenius_minutus:5.358193):11.509134,Numenius_phaeopus:16.867327):23.742107,(((Arenaria_interpres:27.747858,((Calidris_tenuirostris:12.548239,Calidris_canutus:12.548239):6.482036,((Limicola_falcinellus:17.435287,Philomachus_pugnax:17.435286):1.525581,(Calidris_ferruginea:16.012249,((Calidris_melanotos:13.130351…
	TREE tree_6072 = ((Glareola_maldivarum:63.337353,((Numenius_phaeopus:15.172911,(Numenius_minutus:4.001189,Numenius_madagascariensis:4.001189):11.171721):29.963985,(((Arenaria_interpres:31.096996,(((Limicola_falcinellus:15.777925,Philomachus_pugnax:15.777925):3.552725,((Calidris_ferruginea:15.372876,Calidris_acuminata:15.372876):2.588067,(Calidris_subminuta:16.183998,(((Calidris_minuta:7.970273,Ca…
	TREE tree_8151 = ((Glareola_maldivarum:65.704666,(((Numenius_minutus:5.668947,Numenius_madagascariensis:5.668948):10.691885,Numenius_phaeopus:16.360832):27.797289,((Limosa_lapponica:13.051130,Limosa_limosa:13.051130):26.588272,(((Limnodromus_semipalmatus:32.908886,(Gallinago_megala:13.609165,Gallinago_hardwickii:13.609166):19.299723):4.788068,(Arenaria_interpres:33.113644,(((Philomachus_pugnax:18…
	TREE tree_574 = ((Glareola_maldivarum:45.343155,(((Numenius_madagascariensis:5.253545,Numenius_minutus:5.253545):6.526930,Numenius_phaeopus:11.780475):18.432217,((Limosa_limosa:10.689643,Limosa_lapponica:10.689643):15.995842,((Limnodromus_semipalmatus:23.809906,(Gallinago_megala:11.738474,Gallinago_hardwickii:11.738473):12.071433):1.695944,((Arenaria_interpres:18.897671,((Limicola_falcinellus:10.…
	TREE tree_3067 = ((Glareola_maldivarum:45.822628,((Numenius_phaeopus:13.425620,(Numenius_madagascariensis:5.412002,Numenius_minutus:5.412002):8.013618):20.846268,((Limosa_lapponica:12.096809,Limosa_limosa:12.096808):18.762550,(((((((Tringa_stagnatilis:5.214741,Tringa_glareola:5.214741):0.105498,Tringa_totanus:5.320240):7.264909,((Heteroscelus_brevipes:4.338878,Heteroscelus_incanus:4.338878):7.618…
	TREE tree_2674 = ((Glareola_maldivarum:50.347668,(((Numenius_madagascariensis:2.809179,Numenius_minutus:2.809179):10.681732,Numenius_phaeopus:13.490911):23.824245,(((((Actitis_hypoleucos:23.026768,(((Tringa_glareola:6.712182,(Tringa_stagnatilis:5.511902,Tringa_totanus:5.511902):1.200280):4.875256,Tringa_nebularia:11.587438):1.556552,(Heteroscelus_brevipes:5.365149,Heteroscelus_incanus:5.365149):7…
	TREE tree_6939 = ((Glareola_maldivarum:60.916168,(((Numenius_minutus:7.452097,Numenius_madagascariensis:7.452097):5.041914,Numenius_phaeopus:12.494011):30.098732,((((((Xenus_cinereus:27.982964,Phalaropus_lobatus:27.982965):3.067914,((Tringa_nebularia:15.545567,((Tringa_stagnatilis:6.270451,Tringa_totanus:6.270451):1.574932,Tringa_glareola:7.845382):7.700185):1.107296,(Heteroscelus_brevipes:8.7213…
	TREE tree_7998 = ((Glareola_maldivarum:63.976593,(((Numenius_minutus:4.417321,Numenius_madagascariensis:4.417321):14.664017,Numenius_phaeopus:19.081337):28.614756,(((Arenaria_interpres:30.884125,((Calidris_canutus:11.817372,Calidris_tenuirostris:11.817373):8.483932,((Calidris_ferruginea:18.363075,(Calidris_subminuta:17.851460,(Calidris_melanotos:15.386955,(Calidris_acuminata:13.945875,(Calidris_r…
	TREE tree_5257 = ((Glareola_maldivarum:57.851101,((Numenius_phaeopus:11.962243,(Numenius_madagascariensis:4.512273,Numenius_minutus:4.512273):7.449970):25.014370,(((Arenaria_interpres:26.105537,((Calidris_tenuirostris:8.398874,Calidris_canutus:8.398874):9.309429,(((((((Calidris_minuta:8.394555,Calidris_alba:8.394555):2.498603,Calidris_ruficollis:10.893158):2.217436,Calidris_acuminata:13.110594):0…
	TREE tree_1776 = ((Glareola_maldivarum:57.647575,((Numenius_phaeopus:15.265419,(Numenius_minutus:4.471696,Numenius_madagascariensis:4.471696):10.793722):25.618759,(((((Gallinago_hardwickii:4.621940,Gallinago_megala:4.621940):23.088694,Limnodromus_semipalmatus:27.710632):2.904300,((((Tringa_totanus:10.785390,(Tringa_glareola:9.396567,Tringa_stagnatilis:9.396567):1.388823):4.306552,((Heteroscelus_b…
	TREE tree_4611 = ((Glareola_maldivarum:64.777977,(((Numenius_minutus:4.918717,Numenius_madagascariensis:4.918717):9.839634,Numenius_phaeopus:14.758352):29.400629,(((((Actitis_hypoleucos:32.209145,((Tringa_nebularia:17.227512,((Tringa_totanus:9.120590,Tringa_glareola:9.120590):1.550200,Tringa_stagnatilis:10.670791):6.556723):1.317433,(Heteroscelus_brevipes:8.801082,Heteroscelus_incanus:8.801082):9…
	TREE tree_1051 = ((Glareola_maldivarum:63.425106,((Numenius_phaeopus:18.779663,(Numenius_madagascariensis:6.897166,Numenius_minutus:6.897166):11.882497):25.478954,((Limosa_lapponica:15.168602,Limosa_limosa:15.168602):24.190851,(((((Calidris_subminuta:19.594139,(Calidris_tenuirostris:13.571134,(Calidris_acuminata:9.865993,Calidris_canutus:9.865993):3.705140):6.023005):0.390989,(Calidris_ferruginea…
	TREE tree_2031 = ((Glareola_maldivarum:43.471836,(((Numenius_madagascariensis:3.296541,Numenius_minutus:3.296541):5.948691,Numenius_phaeopus:9.245232):20.227993,((Limosa_limosa:10.532553,Limosa_lapponica:10.532552):14.255151,((((Actitis_hypoleucos:19.405251,((Tringa_nebularia:9.890681,(Tringa_glareola:6.285847,(Tringa_totanus:5.957401,Tringa_stagnatilis:5.957401):0.328446):3.604835):0.128273,(Het…
	TREE tree_3597 = ((Glareola_maldivarum:51.598816,(((Numenius_madagascariensis:5.447634,Numenius_minutus:5.447634):10.497186,Numenius_phaeopus:15.944820):22.693554,((Limosa_limosa:19.733358,Limosa_lapponica:19.733356):16.552807,(((((((Calidris_alba:7.373663,Calidris_minuta:7.373663):7.816583,(Calidris_melanotos:11.693458,Calidris_ruficollis:11.693457):3.496789):1.669959,(Calidris_subminuta:14.7850…
	TREE tree_6480 = ((Glareola_maldivarum:69.265091,((Numenius_phaeopus:14.643982,(Numenius_minutus:3.187344,Numenius_madagascariensis:3.187344):11.456638):33.962326,((((Actitis_hypoleucos:34.497932,(((Heteroscelus_brevipes:7.245482,Heteroscelus_incanus:7.245482):10.019254,(Tringa_nebularia:14.001155,(Tringa_glareola:8.796556,(Tringa_totanus:8.092202,Tringa_stagnatilis:8.092202):0.704354):5.204599):…
	TREE tree_887 = ((Glareola_maldivarum:57.818249,((Numenius_phaeopus:18.643105,(Numenius_madagascariensis:6.569758,Numenius_minutus:6.569758):12.073345):25.090807,((Limosa_lapponica:18.668350,Limosa_limosa:18.668350):21.399803,((Arenaria_interpres:33.779358,((Calidris_tenuirostris:11.645222,Calidris_canutus:11.645222):12.035481,((Limicola_falcinellus:21.631828,Philomachus_pugnax:21.631828):1.96977…
	TREE tree_7153 = ((Glareola_maldivarum:60.565102,(((Numenius_minutus:5.453802,Numenius_madagascariensis:5.453802):9.665205,Numenius_phaeopus:15.119005):30.451220,((Limosa_limosa:16.148537,Limosa_lapponica:16.148535):23.635038,((Arenaria_interpres:29.578474,((Philomachus_pugnax:20.596746,Limicola_falcinellus:20.596746):1.472659,((Calidris_tenuirostris:13.376273,Calidris_canutus:13.376274):7.142585…
	TREE tree_3939 = ((Glareola_maldivarum:49.133060,((Numenius_phaeopus:15.610663,(Numenius_minutus:5.804113,Numenius_madagascariensis:5.804113):9.806550):20.177006,((Limosa_limosa:18.432409,Limosa_lapponica:18.432409):14.207270,((((Xenus_cinereus:23.874781,Phalaropus_lobatus:23.874783):3.372102,(((Heteroscelus_brevipes:5.299170,Heteroscelus_incanus:5.299170):8.783615,(Tringa_nebularia:12.929030,(Tr…
	TREE tree_1973 = ((Glareola_maldivarum:60.065845,(((Numenius_madagascariensis:6.037219,Numenius_minutus:6.037219):8.739681,Numenius_phaeopus:14.776901):23.619709,((Limosa_limosa:15.979378,Limosa_lapponica:15.979378):17.444830,(((Actitis_hypoleucos:28.920319,((Phalaropus_lobatus:26.573406,Xenus_cinereus:26.573408):0.912832,((Heteroscelus_brevipes:4.640030,Heteroscelus_incanus:4.640030):12.525427,(…
	TREE tree_5292 = ((Glareola_maldivarum:49.947506,(((Numenius_minutus:3.460895,Numenius_madagascariensis:3.460894):10.329632,Numenius_phaeopus:13.790527):24.095909,(((((Actitis_hypoleucos:26.095737,((Tringa_nebularia:13.681877,(Tringa_totanus:6.204928,(Tringa_stagnatilis:5.907928,Tringa_glareola:5.907928):0.297001):7.476949):1.680252,(Heteroscelus_brevipes:4.973897,Heteroscelus_incanus:4.973897):1…
	TREE tree_1835 = ((Glareola_maldivarum:71.757637,(((Numenius_minutus:6.086893,Numenius_madagascariensis:6.086893):15.587049,Numenius_phaeopus:21.673943):26.554817,(((((Gallinago_megala:21.061335,Gallinago_hardwickii:21.061337):14.032827,Limnodromus_semipalmatus:35.094162):4.141483,(Actitis_hypoleucos:34.993530,((Xenus_cinereus:27.538685,Phalaropus_lobatus:27.538685):4.953219,(((Tringa_stagnatilis…
	TREE tree_1314 = ((Glareola_maldivarum:59.017689,(((Numenius_minutus:5.183947,Numenius_madagascariensis:5.183947):7.546571,Numenius_phaeopus:12.730518):30.677073,((Limosa_limosa:12.534507,Limosa_lapponica:12.534507):26.845451,(((((Limicola_falcinellus:17.891426,Philomachus_pugnax:17.891426):1.983260,(Calidris_canutus:15.216155,Calidris_tenuirostris:15.216155):4.658531):0.977707,(Calidris_ferrugin…
	TREE tree_6956 = ((Glareola_maldivarum:63.412624,((Numenius_phaeopus:19.962103,(Numenius_minutus:6.376888,Numenius_madagascariensis:6.376889):13.585214):26.156639,((Limosa_limosa:13.893349,Limosa_lapponica:13.893349):28.035711,(((Limnodromus_semipalmatus:32.275696,(Gallinago_hardwickii:6.894328,Gallinago_megala:6.894328):25.381367):7.271760,(((Xenus_cinereus:27.302008,Phalaropus_lobatus:27.302008…
	TREE tree_9278 = ((Glareola_maldivarum:56.857552,(((Numenius_madagascariensis:5.370244,Numenius_minutus:5.370244):10.579176,Numenius_phaeopus:15.949420):23.410328,(((Arenaria_interpres:26.473835,((Calidris_canutus:14.234161,Calidris_tenuirostris:14.234161):6.616824,((Philomachus_pugnax:15.432526,Limicola_falcinellus:15.432526):4.680311,((Calidris_ferruginea:18.115028,Calidris_subminuta:18.115028)…
	TREE tree_9888 = ((Glareola_maldivarum:54.302914,(((Numenius_minutus:4.082047,Numenius_madagascariensis:4.082047):12.091921,Numenius_phaeopus:16.173967):21.561752,(((Arenaria_interpres:26.213894,(((Philomachus_pugnax:14.164536,Limicola_falcinellus:14.164536):1.881468,(Calidris_canutus:8.374278,Calidris_tenuirostris:8.374278):7.671725):0.642045,((Calidris_ferruginea:12.453268,(Calidris_subminuta:1…
	TREE tree_9070 = ((Glareola_maldivarum:58.283539,((Numenius_phaeopus:13.306173,(Numenius_madagascariensis:6.546201,Numenius_minutus:6.546201):6.759973):25.050682,(((((Xenus_cinereus:24.356888,Phalaropus_lobatus:24.356886):2.735800,(Actitis_hypoleucos:24.923857,(((Tringa_stagnatilis:8.595190,(Tringa_glareola:8.517177,Tringa_totanus:8.517178):0.078013):5.266466,Tringa_nebularia:13.861657):0.946424,…
	TREE tree_4712 = ((Glareola_maldivarum:44.468044,((Numenius_phaeopus:10.683367,(Numenius_minutus:3.492787,Numenius_madagascariensis:3.492787):7.190580):16.593229,(((((Gallinago_hardwickii:5.726362,Gallinago_megala:5.726362):14.490883,Limnodromus_semipalmatus:20.217243):3.264425,((Actitis_hypoleucos:21.277164,(((Tringa_glareola:5.684147,(Tringa_totanus:5.302267,Tringa_stagnatilis:5.302267):0.38188…
	TREE tree_5054 = ((Glareola_maldivarum:59.916103,((Numenius_phaeopus:18.170767,(Numenius_minutus:4.592475,Numenius_madagascariensis:4.592475):13.578293):23.416492,((Limosa_lapponica:12.838648,Limosa_limosa:12.838648):22.389774,((Arenaria_interpres:28.104057,(((Limicola_falcinellus:14.604165,Philomachus_pugnax:14.604165):2.837950,(Calidris_canutus:10.541353,Calidris_tenuirostris:10.541354):6.90076…
	TREE tree_9668 = ((Glareola_maldivarum:61.525719,(((Numenius_madagascariensis:5.238848,Numenius_minutus:5.238848):6.654851,Numenius_phaeopus:11.893699):31.242987,((Limosa_lapponica:21.394297,Limosa_limosa:21.394297):20.690437,((Arenaria_interpres:32.289448,(((Calidris_tenuirostris:10.094416,Calidris_canutus:10.094416):9.857508,(Philomachus_pugnax:15.707291,Limicola_falcinellus:15.707291):4.244633…
	TREE tree_6767 = ((Glareola_maldivarum:63.902576,(((Numenius_minutus:5.441415,Numenius_madagascariensis:5.441415):10.235050,Numenius_phaeopus:15.676466):29.966976,(((((((((Tringa_glareola:8.126917,Tringa_totanus:8.126917):1.929902,Tringa_stagnatilis:10.056819):5.565842,Tringa_nebularia:15.622662):1.549616,(Heteroscelus_brevipes:10.383720,Heteroscelus_incanus:10.383720):6.788557):10.937572,Actitis…
	TREE tree_5400 = ((Glareola_maldivarum:52.381702,(((Numenius_madagascariensis:3.722841,Numenius_minutus:3.722841):9.566325,Numenius_phaeopus:13.289165):22.758747,(((Arenaria_interpres:24.689680,((Philomachus_pugnax:16.036486,Limicola_falcinellus:16.036486):1.115390,((Calidris_subminuta:14.848830,(Calidris_ferruginea:14.551463,(Calidris_acuminata:13.035776,((Calidris_ruficollis:8.818644,(Calidris_…
	TREE tree_4024 = ((Glareola_maldivarum:59.465847,(((Numenius_madagascariensis:5.657621,Numenius_minutus:5.657621):9.660999,Numenius_phaeopus:15.318620):28.638023,((Limosa_lapponica:18.223753,Limosa_limosa:18.223751):22.118061,((((Xenus_cinereus:28.577929,Phalaropus_lobatus:28.577927):2.535494,(Actitis_hypoleucos:30.766893,(((Tringa_glareola:10.661937,(Tringa_stagnatilis:9.640281,Tringa_totanus:9.…
	TREE tree_4219 = ((Glareola_maldivarum:69.139069,((Numenius_phaeopus:17.568918,(Numenius_madagascariensis:6.027285,Numenius_minutus:6.027284):11.541634):31.722881,((Limosa_lapponica:18.468235,Limosa_limosa:18.468235):24.214508,((((((Calidris_subminuta:18.406340,(Calidris_acuminata:16.381269,Calidris_melanotos:16.381269):2.025070):0.217975,((Calidris_ruficollis:5.260930,Calidris_minuta:5.260930):2…
	TREE tree_8127 = ((Glareola_maldivarum:64.223061,(((Numenius_madagascariensis:3.970706,Numenius_minutus:3.970706):11.924841,Numenius_phaeopus:15.895547):29.848816,((Limosa_lapponica:18.163721,Limosa_limosa:18.163721):24.134396,((Arenaria_interpres:34.223682,((Philomachus_pugnax:18.159754,Limicola_falcinellus:18.159754):2.232387,((Calidris_tenuirostris:10.770375,Calidris_canutus:10.770375):9.23818…
	TREE tree_290 = ((Glareola_maldivarum:57.347347,(((Numenius_madagascariensis:3.702223,Numenius_minutus:3.702223):9.709908,Numenius_phaeopus:13.412130):26.552452,((Limosa_limosa:13.226583,Limosa_lapponica:13.226584):21.586990,((Arenaria_interpres:25.677940,(((Calidris_subminuta:16.933456,((Calidris_melanotos:12.869256,Calidris_ferruginea:12.869255):0.909902,(Calidris_alba:9.917542,(Calidris_minuta…
	TREE tree_1649 = ((Glareola_maldivarum:60.348595,((Numenius_phaeopus:19.710812,(Numenius_madagascariensis:6.217325,Numenius_minutus:6.217325):13.493485):24.854145,((Limosa_lapponica:11.460173,Limosa_limosa:11.460172):27.490814,((((Limicola_falcinellus:17.603525,Philomachus_pugnax:17.603525):2.655738,((((Calidris_ruficollis:8.727315,Calidris_subminuta:8.727315):5.409010,Calidris_ferruginea:14.1363…
	TREE tree_8901 = ((Glareola_maldivarum:48.793751,((Numenius_phaeopus:10.724386,(Numenius_madagascariensis:4.919530,Numenius_minutus:4.919530):5.804855):21.987511,((Limosa_lapponica:8.445171,Limosa_limosa:8.445172):21.384537,((((((Heteroscelus_brevipes:5.087901,Heteroscelus_incanus:5.087901):7.934726,((Tringa_totanus:8.293022,(Tringa_stagnatilis:7.938510,Tringa_glareola:7.938510):0.354511):3.72748…
	TREE tree_1550 = ((Glareola_maldivarum:48.845161,(((Numenius_minutus:4.566390,Numenius_madagascariensis:4.566390):7.580173,Numenius_phaeopus:12.146563):23.339930,((Limosa_lapponica:11.162910,Limosa_limosa:11.162910):20.296694,((((Gallinago_hardwickii:11.416074,Gallinago_megala:11.416073):13.598511,Limnodromus_semipalmatus:25.014584):2.174448,((((Heteroscelus_brevipes:4.435514,Heteroscelus_incanus…
	TREE tree_7882 = ((Glareola_maldivarum:61.638180,(((Numenius_madagascariensis:5.633945,Numenius_minutus:5.633945):10.610757,Numenius_phaeopus:16.244701):25.411421,((Limosa_limosa:11.790723,Limosa_lapponica:11.790724):25.456102,((Arenaria_interpres:27.662645,(((Calidris_tenuirostris:10.169638,Calidris_canutus:10.169638):9.267302,(Philomachus_pugnax:15.152284,Limicola_falcinellus:15.152284):4.28465…
	TREE tree_3033 = ((Glareola_maldivarum:44.162926,((Numenius_phaeopus:12.742649,(Numenius_madagascariensis:4.078860,Numenius_minutus:4.078860):8.663790):21.817221,((Limosa_limosa:11.910592,Limosa_lapponica:11.910592):20.131119,(((((Calidris_ferruginea:12.204679,((Calidris_melanotos:9.289678,Calidris_ruficollis:9.289679):1.436129,(Calidris_alba:7.976543,Calidris_minuta:7.976543):2.749264):1.478873)…
	TREE tree_4480 = ((Glareola_maldivarum:65.814346,((Numenius_phaeopus:15.137938,(Numenius_minutus:5.601269,Numenius_madagascariensis:5.601269):9.536670):24.516413,((Limosa_limosa:14.801558,Limosa_lapponica:14.801557):21.673864,((((Calidris_tenuirostris:10.998183,Calidris_canutus:10.998183):7.829516,(((Calidris_ferruginea:7.453671,Calidris_acuminata:7.453671):9.091962,((Calidris_melanotos:11.821438…
	TREE tree_3881 = ((Glareola_maldivarum:67.309311,(((Numenius_madagascariensis:3.542369,Numenius_minutus:3.542369):9.172558,Numenius_phaeopus:12.714928):38.097908,(((((Gallinago_hardwickii:13.701811,Gallinago_megala:13.701812):20.411854,Limnodromus_semipalmatus:34.113663):6.054197,(Actitis_hypoleucos:37.018089,((Xenus_cinereus:33.461479,Phalaropus_lobatus:33.461479):3.370578,((Tringa_nebularia:16.…
	TREE tree_2309 = ((Glareola_maldivarum:53.153236,(((Numenius_madagascariensis:3.999665,Numenius_minutus:3.999665):10.135065,Numenius_phaeopus:14.134731):18.630127,((((((Xenus_cinereus:22.602448,Phalaropus_lobatus:22.602448):3.622497,((Tringa_nebularia:14.786830,((Tringa_glareola:6.396716,Tringa_stagnatilis:6.396716):0.202261,Tringa_totanus:6.598977):8.187853):0.524663,(Heteroscelus_brevipes:4.956…
	TREE tree_2923 = ((Glareola_maldivarum:61.583431,((Numenius_phaeopus:14.461004,(Numenius_minutus:5.156593,Numenius_madagascariensis:5.156593):9.304411):25.058750,((((Gallinago_megala:14.447180,Gallinago_hardwickii:14.447181):15.193839,Limnodromus_semipalmatus:29.641018):4.423638,((Arenaria_interpres:28.140282,((((Calidris_melanotos:14.473665,(Calidris_alba:6.551058,Calidris_minuta:6.551058):7.922…
	TREE tree_6213 = ((Glareola_maldivarum:68.484192,((Numenius_phaeopus:17.398367,(Numenius_madagascariensis:6.884372,Numenius_minutus:6.884372):10.513995):29.370775,((((Actitis_hypoleucos:34.113270,((((Tringa_totanus:9.031404,(Tringa_glareola:8.654385,Tringa_stagnatilis:8.654385):0.377019):6.665018,Tringa_nebularia:15.696423):3.779611,(Heteroscelus_brevipes:10.203079,Heteroscelus_incanus:10.203079)…
	TREE tree_2662 = ((Glareola_maldivarum:57.819511,((Numenius_phaeopus:12.678741,(Numenius_madagascariensis:3.976556,Numenius_minutus:3.976556):8.702187):27.165976,((Limosa_limosa:15.445108,Limosa_lapponica:15.445108):22.278301,((((Gallinago_hardwickii:12.251958,Gallinago_megala:12.251958):16.579216,Limnodromus_semipalmatus:28.831173):4.944023,(Actitis_hypoleucos:30.598461,((Xenus_cinereus:27.84541…
	TREE tree_7231 = ((Glareola_maldivarum:60.704422,((Numenius_phaeopus:14.020605,(Numenius_madagascariensis:4.212405,Numenius_minutus:4.212405):9.808200):26.933357,(((((Gallinago_hardwickii:16.120104,Gallinago_megala:16.120104):14.062054,Limnodromus_semipalmatus:30.182159):3.122612,((Actitis_hypoleucos:27.299711,((Heteroscelus_brevipes:8.055873,Heteroscelus_incanus:8.055873):9.018133,(((Tringa_stag…
	TREE tree_5596 = ((Glareola_maldivarum:58.315842,((Numenius_phaeopus:11.805119,(Numenius_madagascariensis:3.107899,Numenius_minutus:3.107899):8.697220):26.802906,((((Gallinago_megala:13.036457,Gallinago_hardwickii:13.036457):15.022459,Limnodromus_semipalmatus:28.058918):2.054176,((Arenaria_interpres:25.405918,(((((Calidris_acuminata:12.598558,((Calidris_minuta:7.010736,Calidris_alba:7.010736):3.2…
	TREE tree_5594 = ((Glareola_maldivarum:53.309193,((Numenius_phaeopus:14.806606,(Numenius_minutus:4.254470,Numenius_madagascariensis:4.254470):10.552137):21.572536,(((Arenaria_interpres:24.648239,((((Calidris_subminuta:11.729149,Calidris_ferruginea:11.729149):3.737524,((Calidris_acuminata:11.195711,(Calidris_alba:6.889630,(Calidris_ruficollis:6.679226,Calidris_minuta:6.679226):0.210404):4.306081):…
	TREE tree_1375 = ((Glareola_maldivarum:57.986568,((Numenius_phaeopus:14.850954,(Numenius_minutus:4.439603,Numenius_madagascariensis:4.439603):10.411350):23.854301,((((Actitis_hypoleucos:29.083824,(((Heteroscelus_brevipes:5.862817,Heteroscelus_incanus:5.862817):9.723494,(((Tringa_glareola:7.513689,Tringa_totanus:7.513689):1.158617,Tringa_stagnatilis:8.672306):4.483839,Tringa_nebularia:13.156144):2…
	TREE tree_4328 = ((Glareola_maldivarum:60.056637,((Numenius_phaeopus:13.935175,(Numenius_minutus:5.412952,Numenius_madagascariensis:5.412952):8.522223):27.510513,((Limosa_lapponica:9.708154,Limosa_limosa:9.708154):25.000942,((((Limicola_falcinellus:15.770303,Philomachus_pugnax:15.770303):2.098360,(((Calidris_ferruginea:16.852468,Calidris_subminuta:16.852468):0.310313,((((Calidris_minuta:11.750029…
	TREE tree_1006 = ((Glareola_maldivarum:57.351021,(((Numenius_minutus:3.091895,Numenius_madagascariensis:3.091895):13.690748,Numenius_phaeopus:16.782642):24.893257,((Limosa_lapponica:12.798221,Limosa_limosa:12.798221):24.471783,((((Gallinago_hardwickii:12.502766,Gallinago_megala:12.502766):16.580969,Limnodromus_semipalmatus:29.083736):4.078447,((((Calidris_acuminata:10.547189,Calidris_tenuirostris…
	TREE tree_5052 = ((Glareola_maldivarum:60.264427,(((Numenius_madagascariensis:2.688674,Numenius_minutus:2.688674):15.706559,Numenius_phaeopus:18.395233):31.268589,(((Arenaria_interpres:32.406796,(((Calidris_ferruginea:17.317881,Calidris_subminuta:17.317881):1.034142,((Calidris_ruficollis:15.711821,(Calidris_alba:10.699080,Calidris_minuta:10.699080):5.012740):2.534654,(Calidris_acuminata:11.499298…
	TREE tree_7126 = ((Glareola_maldivarum:57.416466,(((Numenius_madagascariensis:7.203632,Numenius_minutus:7.203632):8.940132,Numenius_phaeopus:16.143764):24.447618,(((Arenaria_interpres:26.837490,(((Calidris_acuminata:13.774565,(Calidris_tenuirostris:11.192212,Calidris_canutus:11.192212):2.582352):4.050643,(Philomachus_pugnax:15.839960,Limicola_falcinellus:15.839960):1.985248):0.059426,((Calidris_f…
	TREE tree_6343 = ((Glareola_maldivarum:64.337860,(((Numenius_minutus:3.171690,Numenius_madagascariensis:3.171690):12.723646,Numenius_phaeopus:15.895336):25.198326,(((((Gallinago_hardwickii:10.102219,Gallinago_megala:10.102220):21.230812,Limnodromus_semipalmatus:31.333031):3.547760,((((Tringa_nebularia:13.299174,(Tringa_glareola:8.554026,(Tringa_totanus:7.905132,Tringa_stagnatilis:7.905132):0.6488…
	TREE tree_5015 = ((Glareola_maldivarum:61.592388,((Numenius_phaeopus:19.949329,(Numenius_madagascariensis:10.154434,Numenius_minutus:10.154434):9.794894):21.692945,((Limosa_lapponica:14.755108,Limosa_limosa:14.755109):24.120100,((Arenaria_interpres:30.188251,((((Limicola_falcinellus:19.328999,Philomachus_pugnax:19.328999):1.080158,(Calidris_subminuta:18.492409,((Calidris_melanotos:12.931092,((Cal…
	TREE tree_8872 = ((Glareola_maldivarum:57.529594,(((Numenius_minutus:7.627519,Numenius_madagascariensis:7.627519):8.519623,Numenius_phaeopus:16.147142):27.491552,(((((Xenus_cinereus:29.894836,Phalaropus_lobatus:29.894836):0.814338,(Actitis_hypoleucos:28.335373,((Heteroscelus_brevipes:5.684631,Heteroscelus_incanus:5.684631):10.210320,(((Tringa_totanus:5.165012,Tringa_stagnatilis:5.165012):2.708951…
	TREE tree_7747 = ((Glareola_maldivarum:52.143631,(((Numenius_minutus:3.767599,Numenius_madagascariensis:3.767599):8.038413,Numenius_phaeopus:11.806011):25.037037,((Limosa_lapponica:13.075850,Limosa_limosa:13.075850):20.167545,((((Actitis_hypoleucos:24.112974,(Xenus_cinereus:23.643076,Phalaropus_lobatus:23.643076):0.469899):0.222882,((Tringa_nebularia:12.946651,((Tringa_totanus:5.975600,Tringa_gla…
	TREE tree_4361 = ((Glareola_maldivarum:52.682236,(((Numenius_madagascariensis:4.098542,Numenius_minutus:4.098542):9.207761,Numenius_phaeopus:13.306302):23.798126,((Limosa_limosa:13.103480,Limosa_lapponica:13.103480):20.803427,(((((Calidris_tenuirostris:8.932067,Calidris_canutus:8.932067):8.079506,((Limicola_falcinellus:14.848783,Philomachus_pugnax:14.848783):0.893783,((((Calidris_ruficollis:11.00…
	TREE tree_8693 = ((Glareola_maldivarum:59.208412,(((Numenius_madagascariensis:5.077472,Numenius_minutus:5.077473):8.341344,Numenius_phaeopus:13.418816):28.736706,(((((Gallinago_hardwickii:13.361498,Gallinago_megala:13.361499):16.404676,Limnodromus_semipalmatus:29.766174):3.982340,(Actitis_hypoleucos:28.785868,((Xenus_cinereus:22.006006,Phalaropus_lobatus:22.006006):4.135303,((Tringa_nebularia:15.…
	TREE tree_4479 = ((Glareola_maldivarum:50.998489,((Numenius_phaeopus:14.816020,(Numenius_madagascariensis:5.957286,Numenius_minutus:5.957287):8.858733):21.539589,((((Gallinago_hardwickii:11.314087,Gallinago_megala:11.314087):18.250072,Limnodromus_semipalmatus:29.564159):2.470387,(((Actitis_hypoleucos:23.473129,(((Tringa_totanus:7.156993,(Tringa_stagnatilis:6.782304,Tringa_glareola:6.782305):0.374…
	TREE tree_6473 = ((Glareola_maldivarum:58.215900,(((Numenius_madagascariensis:6.767429,Numenius_minutus:6.767429):10.697328,Numenius_phaeopus:17.464756):23.938057,((Limosa_limosa:11.265467,Limosa_lapponica:11.265466):24.962242,(((Limnodromus_semipalmatus:27.990231,(Gallinago_megala:9.964094,Gallinago_hardwickii:9.964092):18.026136):7.020787,(Actitis_hypoleucos:31.874220,((Xenus_cinereus:30.147551…
	TREE tree_4933 = ((Glareola_maldivarum:55.283173,((Numenius_phaeopus:14.102606,(Numenius_minutus:4.314218,Numenius_madagascariensis:4.314218):9.788387):19.798613,(((((Gallinago_megala:4.160869,Gallinago_hardwickii:4.160869):24.099367,Limnodromus_semipalmatus:28.260237):1.101462,((Actitis_hypoleucos:25.611635,((Tringa_nebularia:12.754711,(Heteroscelus_brevipes:5.519150,Heteroscelus_incanus:5.51915…
	TREE tree_9336 = ((Glareola_maldivarum:51.741150,(((Numenius_minutus:4.253139,Numenius_madagascariensis:4.253139):10.784165,Numenius_phaeopus:15.037304):26.564264,((Limosa_limosa:11.619068,Limosa_lapponica:11.619067):24.898796,((Arenaria_interpres:24.992054,((((Calidris_melanotos:12.109350,Calidris_subminuta:12.109350):2.174844,(Calidris_acuminata:9.026979,Calidris_ferruginea:9.026979):5.257215):…
	TREE tree_4540 = ((Glareola_maldivarum:54.645226,((Numenius_phaeopus:15.109169,(Numenius_madagascariensis:3.570722,Numenius_minutus:3.570722):11.538446):24.414133,((Limosa_lapponica:13.731971,Limosa_limosa:13.731971):22.171576,(((((Limicola_falcinellus:13.024726,Philomachus_pugnax:13.024726):6.155640,(Calidris_canutus:14.306698,Calidris_tenuirostris:14.306698):4.873667):1.247167,(Calidris_ferrugi…
	TREE tree_5679 = ((Glareola_maldivarum:54.647511,((Numenius_phaeopus:11.105187,(Numenius_madagascariensis:3.824939,Numenius_minutus:3.824939):7.280248):27.830875,(((((Gallinago_megala:11.585341,Gallinago_hardwickii:11.585341):14.893856,Limnodromus_semipalmatus:26.479198):3.325852,((((Tringa_nebularia:14.864348,(Heteroscelus_brevipes:6.876885,Heteroscelus_incanus:6.876885):7.987463):2.020080,(Trin…
	TREE tree_6296 = ((Glareola_maldivarum:67.109642,((Numenius_phaeopus:17.693846,(Numenius_madagascariensis:5.916916,Numenius_minutus:5.916916):11.776930):29.543079,((((Gallinago_hardwickii:5.541861,Gallinago_megala:5.541861):28.570839,Limnodromus_semipalmatus:34.112701):5.565983,((Actitis_hypoleucos:35.934307,((((Tringa_stagnatilis:9.698782,(Tringa_glareola:9.485139,Tringa_totanus:9.485139):0.2136…
	TREE tree_7113 = ((Glareola_maldivarum:57.416466,((Numenius_phaeopus:16.933107,(Numenius_madagascariensis:6.724849,Numenius_minutus:6.724849):10.208258):20.127895,(((((Gallinago_megala:11.206801,Gallinago_hardwickii:11.206801):15.217919,Limnodromus_semipalmatus:26.424721):4.928429,((Xenus_cinereus:25.833693,Phalaropus_lobatus:25.833693):4.112937,((((Heteroscelus_brevipes:6.042722,Heteroscelus_inc…
	TREE tree_8257 = ((Glareola_maldivarum:50.282036,(((Numenius_madagascariensis:3.900702,Numenius_minutus:3.900702):7.864189,Numenius_phaeopus:11.764891):23.163189,((Limosa_lapponica:13.422120,Limosa_limosa:13.422120):16.578308,((Arenaria_interpres:22.453356,((((Calidris_ferruginea:12.582590,(Calidris_ruficollis:8.187742,Calidris_subminuta:8.187742):4.394847):0.992848,((Calidris_minuta:8.813205,Cal…
	TREE tree_9650 = ((Glareola_maldivarum:56.743217,((Numenius_phaeopus:16.599678,(Numenius_madagascariensis:6.228687,Numenius_minutus:6.228687):10.370991):24.898071,(((((Xenus_cinereus:28.671646,Phalaropus_lobatus:28.671646):0.069795,(Actitis_hypoleucos:26.334412,(((Heteroscelus_brevipes:7.554564,Heteroscelus_incanus:7.554564):7.495292,Tringa_nebularia:15.049855):0.412301,(Tringa_stagnatilis:9.7717…
	TREE tree_455 = ((Glareola_maldivarum:57.680847,((Numenius_phaeopus:14.065226,(Numenius_madagascariensis:3.305303,Numenius_minutus:3.305303):10.759922):24.165953,(((((Actitis_hypoleucos:25.801846,((Heteroscelus_brevipes:6.486326,Heteroscelus_incanus:6.486326):9.450686,(((Tringa_stagnatilis:5.423645,Tringa_totanus:5.423645):1.326200,Tringa_glareola:6.749845):8.417751,Tringa_nebularia:15.167597):0.…
	TREE tree_4557 = ((Glareola_maldivarum:55.156128,(((Numenius_madagascariensis:6.837014,Numenius_minutus:6.837014):8.032090,Numenius_phaeopus:14.869103):21.900131,((Limosa_limosa:12.585428,Limosa_lapponica:12.585427):22.580204,(((((((Tringa_glareola:7.553330,(Tringa_stagnatilis:6.155944,Tringa_totanus:6.155944):1.397386):6.809998,(Heteroscelus_brevipes:6.610178,Heteroscelus_incanus:6.610178):7.753…
	TREE tree_6256 = ((Glareola_maldivarum:53.563267,(((Numenius_minutus:4.883474,Numenius_madagascariensis:4.883474):8.606256,Numenius_phaeopus:13.489731):27.647629,((Limosa_limosa:16.198225,Limosa_lapponica:16.198225):19.345352,(((Limnodromus_semipalmatus:28.003162,(Gallinago_megala:1.944255,Gallinago_hardwickii:1.944255):26.058907):3.428970,(Actitis_hypoleucos:29.890652,((Xenus_cinereus:24.118280,…
	TREE tree_8211 = ((Glareola_maldivarum:66.333267,(((Numenius_madagascariensis:5.389421,Numenius_minutus:5.389421):9.530427,Numenius_phaeopus:14.919847):25.049683,(((Arenaria_interpres:26.370117,(((Calidris_canutus:11.313107,Calidris_tenuirostris:11.313106):4.703496,(Philomachus_pugnax:13.766316,Limicola_falcinellus:13.766316):2.250285):0.528165,(Calidris_subminuta:15.533692,((((Calidris_alba:3.43…
	TREE tree_2133 = ((Glareola_maldivarum:51.538422,((Numenius_phaeopus:15.892363,(Numenius_minutus:5.768618,Numenius_madagascariensis:5.768618):10.123745):20.462667,((Limosa_limosa:8.326380,Limosa_lapponica:8.326380):23.763554,((((Xenus_cinereus:24.323935,Phalaropus_lobatus:24.323935):1.018395,(((((Tringa_totanus:7.659050,Tringa_glareola:7.659049):0.682387,Tringa_stagnatilis:8.341435):5.830912,Trin…
	TREE tree_8251 = ((Glareola_maldivarum:62.904003,((Numenius_phaeopus:16.855549,(Numenius_minutus:5.869311,Numenius_madagascariensis:5.869311):10.986238):28.665829,((Limosa_limosa:12.613866,Limosa_lapponica:12.613866):26.379128,(((Actitis_hypoleucos:31.810043,(((Heteroscelus_brevipes:7.975788,Heteroscelus_incanus:7.975788):9.526195,((Tringa_totanus:9.885386,(Tringa_glareola:8.361908,Tringa_stagnat…
	TREE tree_5897 = ((Glareola_maldivarum:53.242004,(((Numenius_madagascariensis:5.073178,Numenius_minutus:5.073179):9.495850,Numenius_phaeopus:14.569028):19.356768,((Limosa_limosa:11.519033,Limosa_lapponica:11.519033):18.840151,((Arenaria_interpres:23.764771,((Calidris_canutus:10.556744,Calidris_tenuirostris:10.556745):6.628902,((((Calidris_acuminata:4.227092,Calidris_ruficollis:4.227092):7.618196,…
	TREE tree_62 = ((Glareola_maldivarum:70.281685,((Numenius_phaeopus:17.015459,(Numenius_madagascariensis:4.161990,Numenius_minutus:4.161989):12.853469):26.395679,((((Gallinago_hardwickii:13.847536,Gallinago_megala:13.847536):17.349876,Limnodromus_semipalmatus:31.197411):5.586623,((Arenaria_interpres:29.712177,((((Calidris_tenuirostris:13.631255,Calidris_canutus:13.631255):0.547571,Calidris_acumina…
	TREE tree_7459 = ((Glareola_maldivarum:56.491802,(((Numenius_minutus:4.108029,Numenius_madagascariensis:4.108029):7.882035,Numenius_phaeopus:11.990063):24.914120,((Limosa_lapponica:13.283212,Limosa_limosa:13.283213):19.390604,((((((Tringa_nebularia:13.966511,(Heteroscelus_brevipes:6.683495,Heteroscelus_incanus:6.683495):7.283017):0.506129,(Tringa_stagnatilis:8.141119,(Tringa_totanus:5.691257,Trin…
	TREE tree_4339 = ((Glareola_maldivarum:61.295555,((Numenius_phaeopus:14.582478,(Numenius_minutus:3.700667,Numenius_madagascariensis:3.700667):10.881810):26.979401,((Limosa_lapponica:17.023943,Limosa_limosa:17.023945):20.008602,((((Xenus_cinereus:26.377558,Phalaropus_lobatus:26.377558):1.948754,(((Tringa_nebularia:14.056721,(Tringa_glareola:8.623133,(Tringa_stagnatilis:8.380931,Tringa_totanus:8.38…
	TREE tree_6388 = ((Glareola_maldivarum:67.245682,(((Numenius_minutus:9.006665,Numenius_madagascariensis:9.006665):11.458226,Numenius_phaeopus:20.464891):20.727886,((Limosa_limosa:15.479353,Limosa_lapponica:15.479354):22.221550,(((Limnodromus_semipalmatus:31.670841,(Gallinago_hardwickii:13.886915,Gallinago_megala:13.886914):17.783926):3.387212,((Xenus_cinereus:29.348536,Phalaropus_lobatus:29.34853…
	TREE tree_7116 = ((Glareola_maldivarum:59.959267,((Numenius_phaeopus:18.352062,(Numenius_madagascariensis:3.700026,Numenius_minutus:3.700025):14.652037):25.266262,(((((Xenus_cinereus:30.252354,Phalaropus_lobatus:30.252354):0.871343,(((Tringa_nebularia:17.673592,(Tringa_glareola:9.854732,(Tringa_totanus:9.097173,Tringa_stagnatilis:9.097173):0.757559):7.818860):2.630524,(Heteroscelus_brevipes:9.143…
	TREE tree_7658 = ((Glareola_maldivarum:55.459641,(((Numenius_madagascariensis:3.782496,Numenius_minutus:3.782495):6.692084,Numenius_phaeopus:10.474581):24.664776,((Limosa_lapponica:12.018877,Limosa_limosa:12.018877):21.197994,(((Arenaria_interpres:24.713104,((((Calidris_melanotos:11.769064,(Calidris_alba:7.813355,((Calidris_acuminata:3.978978,Calidris_minuta:3.978978):2.208208,Calidris_ruficollis…
	TREE tree_4987 = ((Glareola_maldivarum:52.646599,(((Numenius_madagascariensis:3.997655,Numenius_minutus:3.997655):10.753275,Numenius_phaeopus:14.750930):22.681202,((Limosa_limosa:13.522368,Limosa_lapponica:13.522368):19.827408,((((((((Tringa_totanus:5.648082,Tringa_stagnatilis:5.648082):0.785901,Tringa_glareola:6.433983):6.537347,(Heteroscelus_brevipes:7.173491,Heteroscelus_incanus:7.173491):5.79…
	TREE tree_7809 = ((Glareola_maldivarum:64.793839,((Numenius_phaeopus:13.664064,(Numenius_madagascariensis:4.732906,Numenius_minutus:4.732906):8.931159):37.240952,(((Arenaria_interpres:33.721100,(((Philomachus_pugnax:17.879984,Limicola_falcinellus:17.879984):5.325372,((((Calidris_ruficollis:16.363220,Calidris_melanotos:16.363220):1.928897,(Calidris_acuminata:14.342134,(Calidris_minuta:7.321504,Cal…
	TREE tree_8067 = ((Glareola_maldivarum:64.843155,((Numenius_phaeopus:18.892340,(Numenius_minutus:9.295400,Numenius_madagascariensis:9.295399):9.596941):29.967960,((((Actitis_hypoleucos:34.962086,((Xenus_cinereus:32.114212,Phalaropus_lobatus:32.114212):1.199608,((Tringa_nebularia:15.724979,((Tringa_totanus:5.527039,Tringa_stagnatilis:5.527039):4.058223,Tringa_glareola:9.585262):6.139718):3.642629,…
	TREE tree_5039 = ((Glareola_maldivarum:57.907063,((Numenius_phaeopus:19.779705,(Numenius_madagascariensis:6.410314,Numenius_minutus:6.410314):13.369392):18.731949,((Limosa_limosa:15.483586,Limosa_lapponica:15.483586):21.831354,((Limnodromus_semipalmatus:29.859753,(Gallinago_hardwickii:15.692739,Gallinago_megala:15.692739):14.167014):5.201087,((Arenaria_interpres:28.140259,((Calidris_canutus:12.64…
	TREE tree_1959 = ((Glareola_maldivarum:58.055885,(((Numenius_minutus:6.535585,Numenius_madagascariensis:6.535585):9.172605,Numenius_phaeopus:15.708189):25.671082,((((((Limicola_falcinellus:15.836627,Philomachus_pugnax:15.836627):0.535975,(Calidris_canutus:9.422605,Calidris_tenuirostris:9.422604):6.949998):1.548454,((((Calidris_minuta:3.580926,Calidris_alba:3.580926):6.743329,(Calidris_acuminata:9…
	TREE tree_4435 = ((Glareola_maldivarum:67.533043,((Numenius_phaeopus:16.607689,(Numenius_madagascariensis:4.826242,Numenius_minutus:4.826242):11.781446):29.766499,(((Arenaria_interpres:30.426340,(((Limicola_falcinellus:18.105560,Philomachus_pugnax:18.105560):3.187221,(((Calidris_minuta:6.520360,Calidris_alba:6.520360):8.879747,(Calidris_ruficollis:13.642313,Calidris_melanotos:13.642314):1.757794)…
	TREE tree_4907 = ((Glareola_maldivarum:56.238861,(((Numenius_madagascariensis:3.543331,Numenius_minutus:3.543331):11.340368,Numenius_phaeopus:14.883699):26.864738,((Limosa_limosa:12.190495,Limosa_lapponica:12.190495):24.780689,(((((Calidris_alba:11.512505,(Calidris_melanotos:8.762254,(Calidris_minuta:5.602386,Calidris_acuminata:5.602386):3.159868):2.750251):7.003388,(Calidris_ferruginea:16.075426…
	TREE tree_4334 = ((Glareola_maldivarum:61.812099,((Numenius_phaeopus:17.155180,(Numenius_minutus:4.414403,Numenius_madagascariensis:4.414403):12.740777):26.675900,(((Arenaria_interpres:30.259399,(((Limicola_falcinellus:18.543137,Philomachus_pugnax:18.543137):2.089203,((Calidris_ferruginea:19.201059,((Calidris_acuminata:15.702541,((Calidris_ruficollis:0.503698,Calidris_alba:0.503698):6.927958,Cali…
	TREE tree_617 = ((Glareola_maldivarum:62.650368,((Numenius_phaeopus:18.337830,(Numenius_madagascariensis:5.250737,Numenius_minutus:5.250737):13.087092):29.125326,((Limosa_lapponica:14.715721,Limosa_limosa:14.715721):30.173542,((Arenaria_interpres:35.939571,(((Limicola_falcinellus:22.766043,Philomachus_pugnax:22.766043):2.480569,(Calidris_tenuirostris:10.242868,Calidris_canutus:10.242868):15.00374…
	TREE tree_3984 = ((Glareola_maldivarum:52.848946,((Numenius_phaeopus:11.776128,(Numenius_madagascariensis:5.251589,Numenius_minutus:5.251589):6.524538):25.285019,(((((Gallinago_megala:11.485632,Gallinago_hardwickii:11.485632):13.809110,Limnodromus_semipalmatus:25.294743):5.035161,((((Heteroscelus_brevipes:8.351643,Heteroscelus_incanus:8.351643):6.260647,((Tringa_totanus:7.673827,(Tringa_glareola:…
	TREE tree_2614 = ((Glareola_maldivarum:66.229706,((Numenius_phaeopus:21.334579,(Numenius_madagascariensis:7.447965,Numenius_minutus:7.447965):13.886616):29.128910,(((Arenaria_interpres:36.447201,((Calidris_melanotos:19.633650,(Calidris_ruficollis:17.267801,((Calidris_alba:8.546172,Calidris_minuta:8.546172):7.617054,Calidris_acuminata:16.163225):1.104577):2.365848):3.004011,(((Limicola_falcinellus…
	TREE tree_317 = ((Glareola_maldivarum:45.836834,((Numenius_phaeopus:12.816545,(Numenius_madagascariensis:3.416857,Numenius_minutus:3.416857):9.399689):18.929756,((Limosa_limosa:10.714793,Limosa_lapponica:10.714793):17.956656,(((Actitis_hypoleucos:22.401901,((Xenus_cinereus:17.095720,Phalaropus_lobatus:17.095720):3.170199,((Tringa_nebularia:10.471518,((Tringa_stagnatilis:6.182239,Tringa_glareola:6…
	TREE tree_7599 = ((Glareola_maldivarum:71.410744,(((Numenius_madagascariensis:6.902736,Numenius_minutus:6.902736):11.443624,Numenius_phaeopus:18.346359):29.013111,((Limosa_limosa:18.769600,Limosa_lapponica:18.769600):24.590672,((Limnodromus_semipalmatus:36.703934,(Gallinago_hardwickii:6.276669,Gallinago_megala:6.276669):30.427263):4.166396,(((((((Tringa_glareola:8.202156,Tringa_totanus:8.202156):…
	TREE tree_9379 = ((Glareola_maldivarum:54.178238,(((Numenius_minutus:4.731005,Numenius_madagascariensis:4.731005):14.873323,Numenius_phaeopus:19.604328):22.817242,(((((Gallinago_megala:14.061973,Gallinago_hardwickii:14.061974):14.514677,Limnodromus_semipalmatus:28.576649):4.375363,((((((Tringa_glareola:6.656538,Tringa_stagnatilis:6.656539):0.142753,Tringa_totanus:6.799292):7.177618,Tringa_nebular…
	TREE tree_269 = ((Glareola_maldivarum:65.115829,(((Numenius_madagascariensis:5.405978,Numenius_minutus:5.405978):9.066080,Numenius_phaeopus:14.472058):34.931274,((Limosa_lapponica:17.482275,Limosa_limosa:17.482277):29.884724,((Arenaria_interpres:32.658478,(((Calidris_ruficollis:20.022240,((Calidris_subminuta:3.280607,Calidris_acuminata:3.280607):15.145686,Calidris_ferruginea:18.426294):1.595945):…
	TREE tree_5387 = ((Glareola_maldivarum:53.788063,((Numenius_phaeopus:14.160795,(Numenius_madagascariensis:4.585482,Numenius_minutus:4.585482):9.575312):24.325348,((Limosa_lapponica:9.527687,Limosa_limosa:9.527687):23.656523,((((Calidris_canutus:10.197372,Calidris_tenuirostris:10.197372):7.231192,(((Calidris_subminuta:15.702038,((Calidris_melanotos:9.778928,Calidris_acuminata:9.778929):4.671355,((…
	TREE tree_4977 = ((Glareola_maldivarum:66.090622,(((Numenius_madagascariensis:4.547962,Numenius_minutus:4.547962):14.337374,Numenius_phaeopus:18.885336):24.318581,(((Arenaria_interpres:31.107441,((Calidris_tenuirostris:13.655069,Calidris_canutus:13.655070):6.857851,((((Calidris_acuminata:12.861022,((Calidris_alba:9.708004,Calidris_ruficollis:9.708003):2.783095,Calidris_minuta:12.491098):0.369924)…
	TREE tree_9768 = ((Glareola_maldivarum:67.630081,(((Numenius_minutus:6.693295,Numenius_madagascariensis:6.693295):9.740583,Numenius_phaeopus:16.433878):35.543667,(((((Gallinago_hardwickii:12.192051,Gallinago_megala:12.192051):24.986631,Limnodromus_semipalmatus:37.178680):4.153708,(Arenaria_interpres:28.178907,((((Calidris_ruficollis:17.515591,(Calidris_ferruginea:14.853415,Calidris_subminuta:14.8…
	TREE tree_9215 = ((Glareola_maldivarum:54.039543,(((Numenius_minutus:6.392416,Numenius_madagascariensis:6.392416):8.595062,Numenius_phaeopus:14.987478):17.456638,((Limosa_lapponica:8.630462,Limosa_limosa:8.630462):21.999464,((Arenaria_interpres:23.726166,((((Calidris_acuminata:1.543124,Calidris_tenuirostris:1.543124):9.168504,Calidris_canutus:10.711627):1.934205,(Limicola_falcinellus:11.507255,Ph…
	TREE tree_3937 = ((Glareola_maldivarum:58.169697,((Numenius_phaeopus:16.559933,(Numenius_minutus:5.353933,Numenius_madagascariensis:5.353933):11.205999):25.882778,(((Arenaria_interpres:32.332962,(((Limicola_falcinellus:16.934189,Philomachus_pugnax:16.934189):2.350868,(Calidris_tenuirostris:8.762887,Calidris_canutus:8.762887):10.522171):0.507460,(Calidris_ferruginea:17.135592,(((Calidris_melanotos…
	TREE tree_4934 = ((Glareola_maldivarum:51.586498,(((Numenius_madagascariensis:4.789160,Numenius_minutus:4.789160):7.751906,Numenius_phaeopus:12.541066):25.060993,(((Arenaria_interpres:23.237209,(((Limicola_falcinellus:11.941659,Philomachus_pugnax:11.941659):3.513808,((Calidris_acuminata:7.537934,Calidris_tenuirostris:7.537934):1.483707,Calidris_canutus:9.021641):6.433826):1.443992,((((Calidris_ru…
	TREE tree_8287 = ((Glareola_maldivarum:58.252697,((Numenius_phaeopus:15.648796,(Numenius_minutus:3.835192,Numenius_madagascariensis:3.835192):11.813604):24.521343,((Limosa_lapponica:17.586855,Limosa_limosa:17.586855):17.832216,((Limnodromus_semipalmatus:29.019814,(Gallinago_hardwickii:12.775711,Gallinago_megala:12.775710):16.244102):1.653210,((Arenaria_interpres:24.287046,((Calidris_tenuirostris:…
	TREE tree_5183 = ((Glareola_maldivarum:69.848053,(((Numenius_madagascariensis:7.492398,Numenius_minutus:7.492398):14.865944,Numenius_phaeopus:22.358341):30.847990,((Limosa_limosa:15.438900,Limosa_lapponica:15.438900):35.189201,((((Xenus_cinereus:39.085850,Phalaropus_lobatus:39.085850):4.048046,((((Tringa_glareola:13.967419,(Tringa_stagnatilis:13.213194,Tringa_totanus:13.213194):0.754225):6.319541…
	TREE tree_5507 = ((Glareola_maldivarum:56.539513,(((Numenius_minutus:3.801413,Numenius_madagascariensis:3.801413):16.895117,Numenius_phaeopus:20.696529):22.785797,((((((Xenus_cinereus:26.242455,Phalaropus_lobatus:26.242453):4.868799,((Heteroscelus_brevipes:8.507616,Heteroscelus_incanus:8.507616):9.943076,(Tringa_nebularia:16.692654,((Tringa_totanus:7.050654,Tringa_glareola:7.050654):0.880101,Trin…
	TREE tree_7765 = ((Glareola_maldivarum:52.969242,(((Numenius_madagascariensis:3.038640,Numenius_minutus:3.038641):8.707399,Numenius_phaeopus:11.746040):26.031136,((Limosa_lapponica:11.933602,Limosa_limosa:11.933601):20.555754,(((Limnodromus_semipalmatus:26.882893,(Gallinago_megala:8.049408,Gallinago_hardwickii:8.049409):18.833483):3.247474,((Xenus_cinereus:22.887682,Phalaropus_lobatus:22.887682):…
	TREE tree_7108 = ((Glareola_maldivarum:50.298737,(((Numenius_madagascariensis:3.551278,Numenius_minutus:3.551278):10.237459,Numenius_phaeopus:13.788736):19.940350,((Limosa_lapponica:13.278072,Limosa_limosa:13.278072):17.436939,((Arenaria_interpres:24.774284,((Calidris_canutus:8.224788,Calidris_tenuirostris:8.224788):7.685964,((Calidris_ferruginea:14.456235,((Calidris_ruficollis:8.256486,Calidris_…
	TREE tree_2093 = ((Glareola_maldivarum:53.494186,((Numenius_phaeopus:13.051701,(Numenius_minutus:5.913332,Numenius_madagascariensis:5.913332):7.138369):22.274540,((Limosa_limosa:14.080390,Limosa_lapponica:14.080390):17.715023,((Actitis_hypoleucos:26.467264,(((Heteroscelus_brevipes:4.603094,Heteroscelus_incanus:4.603094):10.282920,(((Tringa_glareola:6.343606,Tringa_totanus:6.343606):0.702768,Tring…
	TREE tree_6178 = ((Glareola_maldivarum:52.436604,(((Numenius_minutus:2.584989,Numenius_madagascariensis:2.584989):10.370018,Numenius_phaeopus:12.955008):20.537127,(((((Gallinago_hardwickii:8.233505,Gallinago_megala:8.233504):17.303524,Limnodromus_semipalmatus:25.537029):2.891494,((((Tringa_nebularia:10.839086,(Tringa_glareola:6.971697,(Tringa_totanus:6.442836,Tringa_stagnatilis:6.442836):0.528861…
	TREE tree_1289 = ((Glareola_maldivarum:57.986572,(((Numenius_madagascariensis:4.044327,Numenius_minutus:4.044327):9.566893,Numenius_phaeopus:13.611219):26.229801,(((((((Heteroscelus_brevipes:8.121695,Heteroscelus_incanus:8.121695):7.561143,(Tringa_nebularia:14.866948,((Tringa_totanus:7.865886,Tringa_glareola:7.865886):1.228175,Tringa_stagnatilis:9.094061):5.772887):0.815890):11.593678,(Xenus_cine…
	TREE tree_2947 = ((Glareola_maldivarum:49.079609,((Numenius_phaeopus:10.854585,(Numenius_minutus:4.917215,Numenius_madagascariensis:4.917215):5.937370):19.227011,(((Arenaria_interpres:22.063673,((Calidris_tenuirostris:8.228551,Calidris_canutus:8.228551):5.113272,((Limicola_falcinellus:11.382818,Philomachus_pugnax:11.382818):1.855630,((Calidris_ruficollis:10.641917,(Calidris_acuminata:9.496101,Cal…
	TREE tree_1232 = ((Glareola_maldivarum:54.556545,((Numenius_phaeopus:17.411091,(Numenius_minutus:5.047053,Numenius_madagascariensis:5.047053):12.364038):26.350998,((((Gallinago_hardwickii:16.179213,Gallinago_megala:16.179213):13.491899,Limnodromus_semipalmatus:29.671112):5.993746,(((Xenus_cinereus:27.438396,Phalaropus_lobatus:27.438396):1.407822,(((Heteroscelus_brevipes:4.586985,Heteroscelus_inca…
	TREE tree_6075 = ((Glareola_maldivarum:52.604630,(((Numenius_minutus:6.753909,Numenius_madagascariensis:6.753909):8.670182,Numenius_phaeopus:15.424091):22.870193,((Limosa_lapponica:14.174002,Limosa_limosa:14.174001):21.063765,((Arenaria_interpres:25.448914,(((Limicola_falcinellus:13.065803,Philomachus_pugnax:13.065803):4.761537,(((Calidris_acuminata:12.744261,(Calidris_minuta:7.612174,Calidris_al…
	TREE tree_5047 = ((Glareola_maldivarum:55.464684,(((Numenius_madagascariensis:4.946411,Numenius_minutus:4.946411):9.152931,Numenius_phaeopus:14.099343):28.119177,((((Arenaria_interpres:24.632803,(((Philomachus_pugnax:14.604800,Limicola_falcinellus:14.604800):1.665796,(((Calidris_subminuta:2.721976,Calidris_ruficollis:2.721976):12.521133,((Calidris_acuminata:11.032476,Calidris_melanotos:11.032477)…
	TREE tree_5958 = ((Glareola_maldivarum:56.121292,(((Numenius_minutus:4.372573,Numenius_madagascariensis:4.372573):8.975190,Numenius_phaeopus:13.347763):26.374454,((Limosa_limosa:13.349995,Limosa_lapponica:13.349996):22.020613,((Limnodromus_semipalmatus:26.977091,(Gallinago_megala:8.033909,Gallinago_hardwickii:8.033909):18.943180):3.409457,(((((Calidris_tenuirostris:11.269234,Calidris_canutus:11.2…
	TREE tree_1050 = ((Glareola_maldivarum:65.276039,((Numenius_phaeopus:17.724207,(Numenius_madagascariensis:7.006954,Numenius_minutus:7.006954):10.717253):27.344131,((Limosa_limosa:12.850451,Limosa_lapponica:12.850450):27.933493,((((((Calidris_ferruginea:18.635605,Calidris_subminuta:18.635605):1.755640,((Calidris_melanotos:12.501588,(Calidris_minuta:6.429415,Calidris_alba:6.429415):6.072172):1.9287…
	TREE tree_4682 = ((Glareola_maldivarum:54.007797,((Numenius_phaeopus:14.396118,(Numenius_madagascariensis:3.392268,Numenius_minutus:3.392267):11.003851):24.230072,((Limosa_lapponica:15.051344,Limosa_limosa:15.051344):18.403511,(((((Limicola_falcinellus:13.501722,Philomachus_pugnax:13.501722):3.450691,(Calidris_ruficollis:15.851257,((Calidris_melanotos:13.428039,((Calidris_acuminata:1.737018,Calid…
	TREE tree_7984 = ((Glareola_maldivarum:55.207283,((Numenius_phaeopus:18.838446,(Numenius_minutus:4.506351,Numenius_madagascariensis:4.506351):14.332094):21.790245,((Limosa_limosa:13.229474,Limosa_lapponica:13.229474):24.605116,((Arenaria_interpres:26.749945,(((Calidris_canutus:10.048052,Calidris_tenuirostris:10.048052):5.590192,(Philomachus_pugnax:14.456186,Limicola_falcinellus:14.456186):1.18205…
	TREE tree_9297 = ((Glareola_maldivarum:56.865459,(((Numenius_madagascariensis:7.088048,Numenius_minutus:7.088048):11.481458,Numenius_phaeopus:18.569506):23.419432,((((((Tringa_nebularia:15.920609,(Heteroscelus_brevipes:7.118050,Heteroscelus_incanus:7.118050):8.802559):0.009035,((Tringa_totanus:8.596395,Tringa_stagnatilis:8.596395):0.804470,Tringa_glareola:9.400865):6.528780):11.852218,(Actitis_hy…
	TREE tree_296 = ((Glareola_maldivarum:64.826515,(((Numenius_madagascariensis:5.173319,Numenius_minutus:5.173319):11.500636,Numenius_phaeopus:16.673956):30.807362,((Limosa_lapponica:13.410332,Limosa_limosa:13.410332):28.471540,((((Xenus_cinereus:27.206818,Phalaropus_lobatus:27.206818):4.235107,(((Heteroscelus_brevipes:7.329874,Heteroscelus_incanus:7.329874):9.157163,(Tringa_nebularia:15.922908,(Tr…
	TREE tree_9798 = ((Glareola_maldivarum:56.732079,((Numenius_phaeopus:15.345768,(Numenius_madagascariensis:6.001312,Numenius_minutus:6.001312):9.344457):23.330696,((Limosa_limosa:12.006050,Limosa_lapponica:12.006050):19.339453,((((Xenus_cinereus:24.228889,Phalaropus_lobatus:24.228889):2.576641,(((Heteroscelus_brevipes:6.216877,Heteroscelus_incanus:6.216877):7.437530,(Tringa_nebularia:12.662172,(Tr…
	TREE tree_1950 = ((Glareola_maldivarum:56.292171,(((Numenius_madagascariensis:3.240485,Numenius_minutus:3.240485):8.644075,Numenius_phaeopus:11.884560):27.803799,((((((Calidris_ferruginea:15.253717,(Calidris_subminuta:14.680866,((Calidris_ruficollis:11.462307,(Calidris_acuminata:9.263148,(Calidris_minuta:7.205128,Calidris_alba:7.205128):2.058021):2.199159):0.577948,Calidris_melanotos:12.040255):2…
	TREE tree_8256 = ((Glareola_maldivarum:52.169281,(((Numenius_minutus:4.818629,Numenius_madagascariensis:4.818629):6.795671,Numenius_phaeopus:11.614300):24.647396,((Limosa_limosa:17.804535,Limosa_lapponica:17.804535):13.886683,((((Xenus_cinereus:24.453873,Phalaropus_lobatus:24.453873):0.402538,((((Tringa_glareola:8.876315,(Tringa_totanus:7.237514,Tringa_stagnatilis:7.237514):1.638801):3.691614,Tri…
	TREE tree_5579 = ((Glareola_maldivarum:52.308640,(((Numenius_minutus:3.414575,Numenius_madagascariensis:3.414575):8.654703,Numenius_phaeopus:12.069279):22.428169,((Limosa_lapponica:13.920861,Limosa_limosa:13.920860):18.315035,((((Xenus_cinereus:25.890615,Phalaropus_lobatus:25.890617):1.521343,(Actitis_hypoleucos:26.616348,(((Tringa_glareola:8.563904,(Tringa_stagnatilis:7.957021,Tringa_totanus:7.9…
	TREE tree_811 = ((Glareola_maldivarum:52.713432,((Numenius_phaeopus:13.276266,(Numenius_minutus:5.692297,Numenius_madagascariensis:5.692297):7.583970):27.381821,(((((Gallinago_megala:8.216770,Gallinago_hardwickii:8.216770):20.990541,Limnodromus_semipalmatus:29.207312):3.517716,(((Xenus_cinereus:24.862713,Phalaropus_lobatus:24.862713):2.967415,(Tringa_nebularia:14.944584,(((Tringa_totanus:5.183864…
	TREE tree_5190 = ((Glareola_maldivarum:63.140137,(((Numenius_madagascariensis:7.008898,Numenius_minutus:7.008898):13.237653,Numenius_phaeopus:20.246552):24.938885,((Limosa_lapponica:16.521969,Limosa_limosa:16.521969):22.085901,(((Limnodromus_semipalmatus:31.561382,(Gallinago_megala:6.513061,Gallinago_hardwickii:6.513061):25.048323):3.131805,(Actitis_hypoleucos:27.303581,((Xenus_cinereus:24.088747…
	TREE tree_6549 = ((Glareola_maldivarum:67.397995,(((Numenius_minutus:5.213203,Numenius_madagascariensis:5.213202):12.590637,Numenius_phaeopus:17.803841):31.883764,((Limosa_limosa:20.069502,Limosa_lapponica:20.069502):24.724766,((Arenaria_interpres:31.845480,(((Calidris_canutus:14.697501,Calidris_tenuirostris:14.697501):9.961565,(Philomachus_pugnax:23.377642,Limicola_falcinellus:23.377642):1.28142…
	TREE tree_7916 = ((Glareola_maldivarum:65.171837,(((Numenius_minutus:6.124840,Numenius_madagascariensis:6.124840):10.360583,Numenius_phaeopus:16.485424):31.834606,((Limosa_limosa:15.354659,Limosa_lapponica:15.354659):28.710022,((Arenaria_interpres:33.040504,((Calidris_canutus:16.992598,Calidris_tenuirostris:16.992598):8.552367,((Philomachus_pugnax:21.134924,Limicola_falcinellus:21.134924):2.64130…
	TREE tree_9118 = ((Glareola_maldivarum:58.448555,(((Numenius_minutus:1.959746,Numenius_madagascariensis:1.959746):10.198753,Numenius_phaeopus:12.158501):31.568478,((Limosa_limosa:14.755457,Limosa_lapponica:14.755457):26.681725,((Arenaria_interpres:28.226828,(((Limicola_falcinellus:15.129603,Philomachus_pugnax:15.129603):3.138122,(Calidris_tenuirostris:13.723370,Calidris_canutus:13.723371):4.54435…
	TREE tree_5233 = ((Glareola_maldivarum:57.231220,((Numenius_phaeopus:12.744586,(Numenius_madagascariensis:2.872419,Numenius_minutus:2.872419):9.872167):28.344326,((Limosa_lapponica:10.447536,Limosa_limosa:10.447536):25.897587,(((((Limicola_falcinellus:15.405615,Philomachus_pugnax:15.405615):2.202972,((Calidris_ruficollis:10.858833,Calidris_subminuta:10.858832):5.070162,(((Calidris_melanotos:13.04…
	TREE tree_7667 = ((Glareola_maldivarum:56.075909,(((Numenius_madagascariensis:4.294734,Numenius_minutus:4.294735):10.817995,Numenius_phaeopus:15.112730):25.348713,((Limosa_lapponica:12.603165,Limosa_limosa:12.603165):22.205637,(((Limnodromus_semipalmatus:27.411879,(Gallinago_hardwickii:12.981441,Gallinago_megala:12.981441):14.430435):3.139070,((Xenus_cinereus:22.102169,Phalaropus_lobatus:22.10216…
	TREE tree_4465 = ((Glareola_maldivarum:41.070660,((Numenius_phaeopus:7.622107,(Numenius_minutus:2.222805,Numenius_madagascariensis:2.222805):5.399302):20.770309,((Limosa_limosa:10.545398,Limosa_lapponica:10.545398):15.895191,(((Actitis_hypoleucos:19.752337,(((Heteroscelus_brevipes:4.863159,Heteroscelus_incanus:4.863159):5.172033,(Tringa_nebularia:8.875049,(Tringa_totanus:5.056519,(Tringa_glareola…
	TREE tree_7631 = ((Glareola_maldivarum:56.814705,(((Numenius_madagascariensis:6.636367,Numenius_minutus:6.636366):10.070511,Numenius_phaeopus:16.706877):21.816902,((((((Xenus_cinereus:25.470726,Phalaropus_lobatus:25.470726):2.773851,((Heteroscelus_brevipes:4.424526,Heteroscelus_incanus:4.424526):12.485970,((Tringa_stagnatilis:11.397374,(Tringa_totanus:10.481920,Tringa_glareola:10.481920):0.915453…
	TREE tree_7583 = ((Glareola_maldivarum:53.332672,((Numenius_phaeopus:15.708317,(Numenius_madagascariensis:3.533983,Numenius_minutus:3.533983):12.174334):21.549397,(((((Xenus_cinereus:25.310324,Phalaropus_lobatus:25.310326):1.017927,((((Tringa_totanus:9.272977,(Tringa_stagnatilis:8.669063,Tringa_glareola:8.669063):0.603914):4.967453,Tringa_nebularia:14.240430):1.910209,(Heteroscelus_brevipes:6.265…
	TREE tree_9264 = ((Glareola_maldivarum:51.023163,(((Numenius_minutus:5.049722,Numenius_madagascariensis:5.049722):7.348733,Numenius_phaeopus:12.398455):26.815737,(((((Gallinago_hardwickii:9.198231,Gallinago_megala:9.198231):18.851036,Limnodromus_semipalmatus:28.049265):3.133743,(Arenaria_interpres:21.259432,((((Calidris_ruficollis:13.214548,(Calidris_ferruginea:11.206082,Calidris_subminuta:11.206…
	TREE tree_6602 = ((Glareola_maldivarum:60.962727,((Numenius_phaeopus:14.530823,(Numenius_madagascariensis:4.154459,Numenius_minutus:4.154459):10.376364):27.173016,((Limosa_limosa:16.049145,Limosa_lapponica:16.049147):22.069057,((Arenaria_interpres:27.793951,(((Calidris_melanotos:17.983994,((Calidris_ferruginea:14.234241,Calidris_subminuta:14.234241):1.744210,(Calidris_acuminata:10.918825,(Calidri…
	TREE tree_3554 = ((Glareola_maldivarum:49.684738,((Numenius_phaeopus:12.274997,(Numenius_madagascariensis:5.306370,Numenius_minutus:5.306371):6.968626):23.199205,((Limosa_lapponica:12.517574,Limosa_limosa:12.517574):21.035583,(((Gallinago_megala:10.597940,Gallinago_hardwickii:10.597940):16.232815,Limnodromus_semipalmatus:26.830757):4.599047,(((((Limicola_falcinellus:12.662468,Philomachus_pugnax:1…
	TREE tree_7230 = ((Glareola_maldivarum:58.528973,(((Numenius_minutus:5.088480,Numenius_madagascariensis:5.088480):11.604807,Numenius_phaeopus:16.693289):24.378803,(((((Xenus_cinereus:27.484261,Phalaropus_lobatus:27.484261):1.692133,((((Tringa_glareola:10.076208,(Tringa_totanus:9.667854,Tringa_stagnatilis:9.667854):0.408354):3.862273,Tringa_nebularia:13.938481):1.585051,(Heteroscelus_brevipes:7.10…
	TREE tree_2699 = ((Glareola_maldivarum:62.723644,((Numenius_phaeopus:15.011738,(Numenius_minutus:2.549812,Numenius_madagascariensis:2.549812):12.461926):26.819590,((Limosa_lapponica:15.888466,Limosa_limosa:15.888466):21.196081,((((Gallinago_megala:13.420034,Gallinago_hardwickii:13.420034):14.451323,Limnodromus_semipalmatus:27.871359):5.417133,((Xenus_cinereus:29.856653,Phalaropus_lobatus:29.85665…
	TREE tree_348 = ((Glareola_maldivarum:57.347347,(((Numenius_madagascariensis:4.700326,Numenius_minutus:4.700326):8.888312,Numenius_phaeopus:13.588638):29.852724,((Limosa_limosa:13.262824,Limosa_lapponica:13.262823):23.441889,(((Limnodromus_semipalmatus:29.812984,(Gallinago_megala:8.222213,Gallinago_hardwickii:8.222213):21.590773):3.843099,((Actitis_hypoleucos:27.673569,((Heteroscelus_brevipes:6.6…
	TREE tree_777 = ((Glareola_maldivarum:65.276894,(((Numenius_minutus:6.359977,Numenius_madagascariensis:6.359977):11.367878,Numenius_phaeopus:17.727856):23.110487,(((Arenaria_interpres:27.447762,(((Philomachus_pugnax:17.768209,Limicola_falcinellus:17.768209):1.472651,(Calidris_tenuirostris:13.522966,Calidris_canutus:13.522966):5.717894):0.077228,(((((Calidris_acuminata:11.016851,Calidris_ruficolli…
	TREE tree_2122 = ((Glareola_maldivarum:56.840904,((Numenius_phaeopus:15.057323,(Numenius_madagascariensis:4.941917,Numenius_minutus:4.941917):10.115406):22.279930,(((Arenaria_interpres:22.985180,((Calidris_ferruginea:13.619699,((Calidris_melanotos:12.375083,((Calidris_minuta:4.953501,Calidris_alba:4.953501):5.895062,Calidris_acuminata:10.848564):1.526520):0.892486,Calidris_subminuta:13.267570):0.…
	TREE tree_5811 = ((Glareola_maldivarum:67.994476,(((Numenius_madagascariensis:4.037625,Numenius_minutus:4.037626):14.095747,Numenius_phaeopus:18.133371):27.656805,(((Arenaria_interpres:29.412163,(((Calidris_acuminata:6.381607,Calidris_ferruginea:6.381607):11.945948,(Calidris_subminuta:17.885746,(Calidris_melanotos:13.040224,((Calidris_alba:4.903877,Calidris_ruficollis:4.903877):3.193092,Calidris_…
	TREE tree_3506 = ((Glareola_maldivarum:67.076996,(((Numenius_madagascariensis:5.123039,Numenius_minutus:5.123039):12.154984,Numenius_phaeopus:17.278023):26.905596,(((((Gallinago_hardwickii:10.829139,Gallinago_megala:10.829139):21.434662,Limnodromus_semipalmatus:32.263802):3.034253,(Actitis_hypoleucos:32.592972,(((Tringa_nebularia:15.269588,(Tringa_stagnatilis:10.047660,(Tringa_totanus:9.139495,Tr…
	TREE tree_8014 = ((Glareola_maldivarum:59.444984,((Numenius_phaeopus:16.440819,(Numenius_minutus:4.951804,Numenius_madagascariensis:4.951804):11.489015):25.109192,((Limosa_limosa:14.093498,Limosa_lapponica:14.093497):22.579918,((Arenaria_interpres:30.981199,(((Calidris_tenuirostris:12.754999,(Calidris_acuminata:8.569277,Calidris_canutus:8.569277):4.185723):8.140207,(Philomachus_pugnax:17.618063,L…
	TREE tree_7944 = ((Glareola_maldivarum:71.805260,(((Numenius_minutus:9.214789,Numenius_madagascariensis:9.214789):9.973638,Numenius_phaeopus:19.188427):31.872841,(((((Gallinago_megala:8.905851,Gallinago_hardwickii:8.905851):26.629179,Limnodromus_semipalmatus:35.535027):3.478244,((Xenus_cinereus:35.031494,Phalaropus_lobatus:35.031494):2.566894,(Actitis_hypoleucos:35.389641,((Heteroscelus_brevipes:…
	TREE tree_4951 = ((Glareola_maldivarum:57.626053,(((Numenius_minutus:5.795362,Numenius_madagascariensis:5.795362):8.650075,Numenius_phaeopus:14.445437):22.889870,(((((Xenus_cinereus:26.296236,Phalaropus_lobatus:26.296236):1.864343,(Actitis_hypoleucos:27.222597,((Heteroscelus_brevipes:3.885086,Heteroscelus_incanus:3.885086):11.280706,(((Tringa_stagnatilis:8.083716,Tringa_glareola:8.083716):0.30227…
	TREE tree_5650 = ((Glareola_maldivarum:65.040512,((Numenius_phaeopus:15.785601,(Numenius_madagascariensis:5.285471,Numenius_minutus:5.285471):10.500129):30.438929,(((((Xenus_cinereus:32.028217,Phalaropus_lobatus:32.028217):1.711126,(Actitis_hypoleucos:32.177200,((Tringa_totanus:10.064029,(Tringa_glareola:8.824316,Tringa_stagnatilis:8.824316):1.239713):7.794118,((Heteroscelus_brevipes:12.535805,He…
	TREE tree_6271 = ((Glareola_maldivarum:52.945499,((Numenius_phaeopus:12.865885,(Numenius_minutus:3.568313,Numenius_madagascariensis:3.568313):9.297571):25.812901,(((((Gallinago_megala:11.595650,Gallinago_hardwickii:11.595649):18.918266,Limnodromus_semipalmatus:30.513916):2.382285,(Actitis_hypoleucos:28.979004,(((Tringa_nebularia:16.902948,((Tringa_totanus:7.540798,Tringa_stagnatilis:7.540798):0.7…
	TREE tree_1301 = ((Glareola_maldivarum:62.448196,(((Numenius_minutus:4.830779,Numenius_madagascariensis:4.830780):10.754377,Numenius_phaeopus:15.585156):25.533266,((((Actitis_hypoleucos:31.912451,((Xenus_cinereus:26.802067,Phalaropus_lobatus:26.802065):4.679405,(((Tringa_stagnatilis:9.984977,(Tringa_glareola:8.099184,Tringa_totanus:8.099184):1.885793):4.598044,Tringa_nebularia:14.583021):3.224729…
	TREE tree_622 = ((Glareola_maldivarum:66.264130,((Numenius_phaeopus:17.046394,(Numenius_madagascariensis:4.273187,Numenius_minutus:4.273187):12.773209):34.214771,((Limosa_lapponica:16.355038,Limosa_limosa:16.355038):31.251999,((Arenaria_interpres:32.234631,((Limicola_falcinellus:18.747021,Philomachus_pugnax:18.747021):2.568136,((Calidris_canutus:12.587041,(Calidris_acuminata:11.659930,Calidris_te…
	TREE tree_271 = ((Glareola_maldivarum:61.026428,(((Numenius_minutus:2.940960,Numenius_madagascariensis:2.940960):12.855077,Numenius_phaeopus:15.796037):32.319969,(((((Gallinago_hardwickii:12.570394,Gallinago_megala:12.570393):23.340473,Limnodromus_semipalmatus:35.910866):3.062003,(Actitis_hypoleucos:35.588928,((Xenus_cinereus:31.323067,Phalaropus_lobatus:31.323067):3.387581,((Tringa_nebularia:14.…
	TREE tree_626 = ((Glareola_maldivarum:60.081470,(((Numenius_minutus:5.962924,Numenius_madagascariensis:5.962925):8.861878,Numenius_phaeopus:14.824803):28.976736,((Limosa_limosa:17.640867,Limosa_lapponica:17.640867):20.968525,(((Limnodromus_semipalmatus:32.404102,(Gallinago_hardwickii:13.589979,Gallinago_megala:13.589979):18.814123):1.254501,(Actitis_hypoleucos:27.946266,(((Tringa_nebularia:16.859…
	TREE tree_38 = ((Glareola_maldivarum:62.618874,((Numenius_phaeopus:16.732889,(Numenius_minutus:6.079956,Numenius_madagascariensis:6.079956):10.652934):23.674318,((Limosa_limosa:14.887594,Limosa_lapponica:14.887594):22.559647,((Arenaria_interpres:28.080284,(((Limicola_falcinellus:15.011408,Philomachus_pugnax:15.011408):2.807653,(((Calidris_minuta:6.809228,(Calidris_ruficollis:2.081484,Calidris_alb…
	TREE tree_4923 = ((Glareola_maldivarum:59.352715,((Numenius_phaeopus:12.741491,(Numenius_madagascariensis:4.290853,Numenius_minutus:4.290853):8.450638):29.182335,((Limosa_lapponica:13.421488,Limosa_limosa:13.421488):24.151760,(((((((Calidris_ruficollis:9.152427,(Calidris_alba:5.326336,Calidris_minuta:5.326336):3.826091):4.797430,(Calidris_acuminata:11.878915,Calidris_melanotos:11.878916):2.070942…
	TREE tree_586 = ((Glareola_maldivarum:52.435966,(((Numenius_madagascariensis:7.354859,Numenius_minutus:7.354859):6.407625,Numenius_phaeopus:13.762485):24.399557,((Limosa_lapponica:11.729678,Limosa_limosa:11.729678):20.443722,((Arenaria_interpres:25.666134,((((((Calidris_alba:1.414521,Calidris_acuminata:1.414521):6.662410,(Calidris_ruficollis:1.157248,Calidris_minuta:1.157248):6.919683):4.964068,C…
	TREE tree_104 = ((Glareola_maldivarum:51.628189,((Numenius_phaeopus:14.878322,(Numenius_minutus:4.345877,Numenius_madagascariensis:4.345877):10.532444):22.979977,(((Arenaria_interpres:27.106117,((Calidris_tenuirostris:13.371778,Calidris_canutus:13.371778):5.342668,((Philomachus_pugnax:14.786222,Limicola_falcinellus:14.786222):3.755768,((Calidris_ferruginea:15.285674,Calidris_subminuta:15.285674):…
	TREE tree_8034 = ((Glareola_maldivarum:58.587399,(((Numenius_madagascariensis:4.569636,Numenius_minutus:4.569635):9.956907,Numenius_phaeopus:14.526543):24.229832,((((Arenaria_interpres:25.205906,(((Philomachus_pugnax:14.439881,Limicola_falcinellus:14.439881):2.321446,(Calidris_ferruginea:15.963983,((Calidris_ruficollis:13.823954,Calidris_subminuta:13.823953):1.876572,((Calidris_acuminata:10.41536…
	TREE tree_10001 =	TREE tree_1172 = ((Glareola_maldivarum:59.821098,(((Numenius_madagascariensis:6.012637,Numenius_minutus:6.012637):10.673391,Numenius_phaeopus:16.686028):23.923368,((((Actitis_hypoleucos:29.588440,(((Heteroscelus_brevipes:6.529475,Heteroscelus_incanus:6.529475):7.691026,(Tringa_nebularia:12.028883,(Tringa_glareola:6.137642,(Tringa_totanus:5.448594,Tringa_stagnatilis:5.448594):0.689049):5.891241):2…
	TREE tree_5353 = ((Glareola_maldivarum:56.182579,((Numenius_phaeopus:16.554031,(Numenius_minutus:5.619744,Numenius_madagascariensis:5.619744):10.934287):29.316685,(((((((Heteroscelus_brevipes:8.022391,Heteroscelus_incanus:8.022391):6.621530,Tringa_nebularia:14.643920):1.883427,((Tringa_glareola:8.122233,Tringa_totanus:8.122233):1.539346,Tringa_stagnatilis:9.661579):6.865768):13.605178,((Xenus_cin…
	TREE tree_90 = ((Glareola_maldivarum:55.931412,(((Numenius_minutus:5.028224,Numenius_madagascariensis:5.028224):8.171643,Numenius_phaeopus:13.199867):24.534401,(((Arenaria_interpres:29.306778,(((Philomachus_pugnax:16.498516,Limicola_falcinellus:16.498516):1.264815,(Calidris_canutus:12.161496,Calidris_tenuirostris:12.161496):5.601835):0.065161,(Calidris_subminuta:16.205431,(((Calidris_acuminata:1.…
	TREE tree_8358 = ((Glareola_maldivarum:55.398933,(((Numenius_minutus:5.328290,Numenius_madagascariensis:5.328290):7.113756,Numenius_phaeopus:12.442046):24.541994,(((((Actitis_hypoleucos:26.477074,((((Tringa_stagnatilis:8.731339,Tringa_glareola:8.731339):1.921539,Tringa_totanus:10.652879):3.428423,(Heteroscelus_brevipes:4.941757,Heteroscelus_incanus:4.941757):9.139545):0.647833,Tringa_nebularia:14…
	TREE tree_4453 = ((Glareola_maldivarum:51.145729,(((Numenius_madagascariensis:5.228531,Numenius_minutus:5.228531):7.856493,Numenius_phaeopus:13.085024):19.302361,((((((Xenus_cinereus:21.931402,Phalaropus_lobatus:21.931402):1.777206,(((Tringa_stagnatilis:8.230680,(Tringa_glareola:6.418716,Tringa_totanus:6.418716):1.811963):5.384364,(Heteroscelus_brevipes:5.029585,Heteroscelus_incanus:5.029585):8.5…
	TREE tree_3856 = ((Glareola_maldivarum:58.815857,(((Numenius_madagascariensis:4.632663,Numenius_minutus:4.632663):7.937210,Numenius_phaeopus:12.569874):29.321873,(((((Gallinago_hardwickii:17.073219,Gallinago_megala:17.073219):11.586620,Limnodromus_semipalmatus:28.659840):5.006484,((Xenus_cinereus:27.924305,Phalaropus_lobatus:27.924305):3.651973,(Actitis_hypoleucos:31.451271,((Heteroscelus_brevipe…
	TREE tree_9815 = ((Glareola_maldivarum:61.950329,(((Numenius_minutus:5.423295,Numenius_madagascariensis:5.423295):9.285355,Numenius_phaeopus:14.708649):25.091764,(((Arenaria_interpres:26.345276,(((((((Calidris_alba:0.751715,Calidris_ruficollis:0.751715):8.899420,Calidris_minuta:9.651135):2.360171,Calidris_acuminata:12.011308):3.133718,Calidris_melanotos:15.145025):0.557373,(Calidris_ferruginea:14…
	TREE tree_2586 = ((Glareola_maldivarum:56.075481,(((Numenius_minutus:4.487803,Numenius_madagascariensis:4.487803):7.469237,Numenius_phaeopus:11.957041):25.651886,((Limosa_lapponica:13.064021,Limosa_limosa:13.064020):23.839384,((((Gallinago_hardwickii:11.742667,Gallinago_megala:11.742667):18.204203,Limnodromus_semipalmatus:29.946869):2.136312,(((Xenus_cinereus:22.837437,Phalaropus_lobatus:22.83743…
	TREE tree_7120 = ((Glareola_maldivarum:57.800690,(((Numenius_minutus:5.658093,Numenius_madagascariensis:5.658093):9.999065,Numenius_phaeopus:15.657160):26.685781,((Limosa_limosa:17.586758,Limosa_lapponica:17.586758):22.315933,(((Limnodromus_semipalmatus:32.275703,(Gallinago_megala:12.978664,Gallinago_hardwickii:12.978664):19.297037):3.557557,((Actitis_hypoleucos:28.113888,((Heteroscelus_brevipes:…
	TREE tree_3251 = ((Glareola_maldivarum:61.243408,((Numenius_phaeopus:12.444916,(Numenius_minutus:3.481492,Numenius_madagascariensis:3.481492):8.963425):28.184067,(((Arenaria_interpres:30.124630,((((((Calidris_acuminata:6.736873,(Calidris_alba:6.319781,Calidris_minuta:6.319781):0.417092):5.541725,(Calidris_melanotos:9.968841,Calidris_ruficollis:9.968841):2.309758):3.185603,Calidris_ferruginea:15.4…
	TREE tree_3599 = ((Glareola_maldivarum:55.489975,((Numenius_phaeopus:14.522133,(Numenius_madagascariensis:4.095503,Numenius_minutus:4.095504):10.426630):24.977421,(((((((Heteroscelus_brevipes:7.515864,Heteroscelus_incanus:7.515864):10.754863,(((Tringa_glareola:6.236744,Tringa_totanus:6.236744):1.886647,Tringa_stagnatilis:8.123392):9.385030,Tringa_nebularia:17.508421):0.762305):10.951820,Actitis_h…
	TREE tree_939 = ((Glareola_maldivarum:51.876717,((Numenius_phaeopus:9.622364,(Numenius_madagascariensis:2.794153,Numenius_minutus:2.794153):6.828211):27.657627,((Limosa_limosa:14.566807,Limosa_lapponica:14.566807):19.752188,(((Arenaria_interpres:25.713943,(((Limicola_falcinellus:12.493896,Philomachus_pugnax:12.493896):1.683396,(Calidris_canutus:8.703067,(Calidris_tenuirostris:5.742424,Calidris_ac…
	TREE tree_2362 = ((Glareola_maldivarum:54.598122,((Numenius_phaeopus:10.762184,(Numenius_minutus:3.027393,Numenius_madagascariensis:3.027392):7.734792):22.588406,(((((Xenus_cinereus:21.684986,Phalaropus_lobatus:21.684986):2.296779,(Actitis_hypoleucos:22.661514,((Heteroscelus_brevipes:5.829211,Heteroscelus_incanus:5.829211):7.379628,(Tringa_nebularia:12.440338,((Tringa_stagnatilis:6.701402,Tringa_…
	TREE tree_3547 = ((Glareola_maldivarum:69.829964,((Numenius_phaeopus:20.553478,(Numenius_minutus:4.986302,Numenius_madagascariensis:4.986302):15.567177):29.668522,(((((Gallinago_hardwickii:14.279954,Gallinago_megala:14.279955):22.049852,Limnodromus_semipalmatus:36.329807):6.859232,((((Heteroscelus_brevipes:5.973713,Heteroscelus_incanus:5.973713):14.947460,(((Tringa_totanus:7.941919,Tringa_stagnat…
	TREE tree_4947 = ((Glareola_maldivarum:63.387375,(((Numenius_madagascariensis:4.920934,Numenius_minutus:4.920934):11.531800,Numenius_phaeopus:16.452734):29.078434,(((Arenaria_interpres:32.262573,(((Limicola_falcinellus:17.893206,Philomachus_pugnax:17.893206):1.518954,((Calidris_tenuirostris:1.260214,Calidris_acuminata:1.260214):12.161329,Calidris_canutus:13.421544):5.990616):0.124202,((Calidris_m…
	TREE tree_4074 = ((Glareola_maldivarum:67.460091,((Numenius_phaeopus:14.478874,(Numenius_minutus:6.684993,Numenius_madagascariensis:6.684993):7.793881):31.117935,(((((((Heteroscelus_brevipes:9.180284,Heteroscelus_incanus:9.180284):12.830147,(Tringa_nebularia:19.016045,(Tringa_totanus:10.056979,(Tringa_stagnatilis:9.684174,Tringa_glareola:9.684174):0.372805):8.959064):2.994387):10.106900,Actitis_h…
	TREE tree_1564 = ((Glareola_maldivarum:59.081535,(((Numenius_madagascariensis:6.844381,Numenius_minutus:6.844381):8.896682,Numenius_phaeopus:15.741064):23.962044,((Limosa_limosa:11.175783,Limosa_lapponica:11.175782):25.933475,((((((Heteroscelus_brevipes:6.115166,Heteroscelus_incanus:6.115166):11.915461,((Tringa_glareola:6.593760,(Tringa_stagnatilis:5.962491,Tringa_totanus:5.962491):0.631269):9.90…
	TREE tree_9205 = ((Glareola_maldivarum:63.294987,(((Numenius_madagascariensis:5.174119,Numenius_minutus:5.174119):10.331167,Numenius_phaeopus:15.505285):29.761856,(((((Actitis_hypoleucos:33.096115,((Heteroscelus_brevipes:6.815127,Heteroscelus_incanus:6.815127):10.969220,(Tringa_nebularia:15.225878,(Tringa_glareola:9.080288,(Tringa_totanus:8.827649,Tringa_stagnatilis:8.827649):0.252638):6.145590):…
	TREE tree_9602 = ((Glareola_maldivarum:58.993416,(((Numenius_minutus:4.785464,Numenius_madagascariensis:4.785464):14.539658,Numenius_phaeopus:19.325121):23.739548,((((Arenaria_interpres:24.929003,(((Calidris_tenuirostris:11.756454,Calidris_canutus:11.756454):6.055900,(Calidris_ferruginea:16.271587,(Calidris_subminuta:15.670662,(Calidris_acuminata:14.799046,((Calidris_alba:9.062925,Calidris_minuta…
	TREE tree_138 = ((Glareola_maldivarum:68.598099,(((Numenius_madagascariensis:4.088370,Numenius_minutus:4.088370):12.836990,Numenius_phaeopus:16.925360):32.626968,((Limosa_limosa:20.330482,Limosa_lapponica:20.330484):23.498455,((Arenaria_interpres:34.595497,((Limicola_falcinellus:19.655426,Philomachus_pugnax:19.655426):2.555111,(((((Calidris_subminuta:15.767587,Calidris_acuminata:15.767587):1.6342…
	TREE tree_1453 = ((Glareola_maldivarum:57.990433,(((Numenius_minutus:3.306108,Numenius_madagascariensis:3.306108):15.659871,Numenius_phaeopus:18.965979):20.370560,((((Gallinago_megala:7.691521,Gallinago_hardwickii:7.691521):23.978937,Limnodromus_semipalmatus:31.670460):1.965153,(((((Tringa_glareola:10.450145,(Tringa_totanus:8.909621,Tringa_stagnatilis:8.909621):1.540523):5.082897,(Tringa_nebulari…
	TREE tree_9875 = ((Glareola_maldivarum:53.398731,((Numenius_phaeopus:9.336691,(Numenius_madagascariensis:2.973726,Numenius_minutus:2.973726):6.362965):30.626143,((Limosa_limosa:11.979489,Limosa_lapponica:11.979489):24.868969,((((Xenus_cinereus:24.167717,Phalaropus_lobatus:24.167717):2.264573,(((Heteroscelus_brevipes:5.667658,Heteroscelus_incanus:5.667658):9.368376,(Tringa_nebularia:12.527343,((Tr…
	TREE tree_3130 = ((Glareola_maldivarum:49.957962,(((Numenius_madagascariensis:4.334480,Numenius_minutus:4.334480):10.931557,Numenius_phaeopus:15.266037):17.629717,((Limosa_lapponica:13.150854,Limosa_limosa:13.150853):16.258701,(((((Calidris_subminuta:14.497478,Calidris_ferruginea:14.497479):0.252438,(Calidris_acuminata:11.946002,((Calidris_alba:4.269987,(Calidris_minuta:3.646260,Calidris_ruficoll…
	TREE tree_9868 = ((Glareola_maldivarum:51.518509,(((Numenius_madagascariensis:4.499815,Numenius_minutus:4.499815):7.321787,Numenius_phaeopus:11.821602):22.490633,((Limosa_limosa:15.763233,Limosa_lapponica:15.763233):16.854538,((Arenaria_interpres:25.036209,((Calidris_canutus:9.393062,(Calidris_acuminata:5.695153,Calidris_tenuirostris:5.695153):3.697909):7.129663,((((Calidris_ruficollis:0.200073,C…
	TREE tree_4864 = ((Glareola_maldivarum:62.818810,((Numenius_phaeopus:18.385576,(Numenius_madagascariensis:6.356538,Numenius_minutus:6.356539):12.029037):26.148590,(((((Actitis_hypoleucos:29.499075,((Tringa_totanus:9.725833,(Tringa_stagnatilis:9.659536,Tringa_glareola:9.659537):0.066296):8.775736,((Heteroscelus_brevipes:6.971835,Heteroscelus_incanus:6.971835):11.457569,Tringa_nebularia:18.429403):…
	TREE tree_619 = ((Glareola_maldivarum:57.219570,((Numenius_phaeopus:16.241762,(Numenius_minutus:4.086373,Numenius_madagascariensis:4.086373):12.155389):28.353050,((((Gallinago_megala:16.085186,Gallinago_hardwickii:16.085186):17.809225,Limnodromus_semipalmatus:33.894409):4.355722,((Actitis_hypoleucos:32.753235,(((((Tringa_stagnatilis:6.999134,Tringa_glareola:6.999134):1.859019,Tringa_totanus:8.858…
	TREE tree_9382 = ((Glareola_maldivarum:46.227596,(((Numenius_minutus:3.141310,Numenius_madagascariensis:3.141310):5.450836,Numenius_phaeopus:8.592146):22.871616,((Limosa_lapponica:12.730697,Limosa_limosa:12.730696):17.359921,(((Xenus_cinereus:22.335590,Phalaropus_lobatus:22.335590):2.428093,(((Tringa_nebularia:12.157619,(Tringa_glareola:8.435490,(Tringa_stagnatilis:7.942459,Tringa_totanus:7.94245…
	TREE tree_4577 = ((Glareola_maldivarum:59.022614,(((Numenius_madagascariensis:4.949326,Numenius_minutus:4.949326):9.339926,Numenius_phaeopus:14.289251):28.297766,((Limosa_lapponica:15.898822,Limosa_limosa:15.898821):22.499214,(((Limnodromus_semipalmatus:34.111015,(Gallinago_hardwickii:15.228954,Gallinago_megala:15.228954):18.882059):2.329793,(((((Tringa_totanus:7.915761,Tringa_stagnatilis:7.91576…
	TREE tree_1743 = ((Glareola_maldivarum:61.410309,(((Numenius_minutus:4.302846,Numenius_madagascariensis:4.302846):11.659013,Numenius_phaeopus:15.961859):26.183384,((((Gallinago_hardwickii:6.467009,Gallinago_megala:6.467009):24.834755,Limnodromus_semipalmatus:31.301764):4.035985,(((((Limicola_falcinellus:15.189460,Philomachus_pugnax:15.189460):1.490265,((((Calidris_minuta:7.588396,Calidris_alba:7.…
	TREE tree_2213 = ((Glareola_maldivarum:64.058937,(((Numenius_madagascariensis:6.101850,Numenius_minutus:6.101850):10.776654,Numenius_phaeopus:16.878506):25.100359,((((((Xenus_cinereus:27.593571,Phalaropus_lobatus:27.593571):3.363167,((Tringa_nebularia:17.972137,(Heteroscelus_brevipes:6.041941,Heteroscelus_incanus:6.041941):11.930198):0.058885,(Tringa_stagnatilis:6.635131,(Tringa_glareola:5.848160…
	TREE tree_4549 = ((Glareola_maldivarum:57.775665,((Numenius_phaeopus:16.347544,(Numenius_madagascariensis:6.940637,Numenius_minutus:6.940637):9.406906):25.748444,(((Arenaria_interpres:29.321032,(((Limicola_falcinellus:19.464725,Philomachus_pugnax:19.464725):2.665250,(((Calidris_subminuta:17.031225,Calidris_ruficollis:17.031225):2.336202,((Calidris_minuta:6.506662,Calidris_alba:6.506662):12.597083…
	TREE tree_2162 = ((Glareola_maldivarum:55.104706,(((Numenius_madagascariensis:4.679857,Numenius_minutus:4.679858):8.957411,Numenius_phaeopus:13.637269):19.748260,(((((Xenus_cinereus:22.650879,Phalaropus_lobatus:22.650879):4.461215,((Heteroscelus_brevipes:6.096684,Heteroscelus_incanus:6.096684):9.587152,(Tringa_nebularia:14.355431,((Tringa_stagnatilis:5.739526,Tringa_totanus:5.739526):1.193521,Tri…
	TREE tree_5246 = ((Glareola_maldivarum:54.005371,(((Numenius_minutus:4.472021,Numenius_madagascariensis:4.472021):9.567777,Numenius_phaeopus:14.039798):22.744530,((Limosa_lapponica:18.792389,Limosa_limosa:18.792389):16.127806,(((Actitis_hypoleucos:24.933716,((Tringa_nebularia:13.297418,((Heteroscelus_brevipes:5.815112,Heteroscelus_incanus:5.815112):6.610613,((Tringa_totanus:3.071638,Tringa_stagna…
	TREE tree_6147 = ((Glareola_maldivarum:57.698097,(((Numenius_minutus:4.188566,Numenius_madagascariensis:4.188566):9.014995,Numenius_phaeopus:13.203561):25.130575,(((((Gallinago_hardwickii:6.682718,Gallinago_megala:6.682719):19.095284,Limnodromus_semipalmatus:25.778002):4.032128,((Xenus_cinereus:25.389442,Phalaropus_lobatus:25.389441):1.630837,(((Tringa_nebularia:13.571560,(Tringa_stagnatilis:9.20…
	TREE tree_3916 = ((Glareola_maldivarum:59.501366,((Numenius_phaeopus:14.894266,(Numenius_madagascariensis:3.722040,Numenius_minutus:3.722040):11.172227):30.285793,(((((((Tringa_nebularia:15.368873,((Tringa_totanus:8.053434,Tringa_glareola:8.053434):0.476355,Tringa_stagnatilis:8.529789):6.839083):1.996930,(Heteroscelus_brevipes:5.113420,Heteroscelus_incanus:5.113420):12.252381):11.100460,Actitis_h…
	TREE tree_6830 = ((Glareola_maldivarum:55.151386,((Numenius_phaeopus:13.658168,(Numenius_minutus:2.335902,Numenius_madagascariensis:2.335902):11.322266):24.081429,((((Arenaria_interpres:25.230789,(((Calidris_ferruginea:15.213275,((Calidris_melanotos:13.822230,(Calidris_minuta:6.602428,(Calidris_alba:0.305561,Calidris_ruficollis:0.305561):6.296867):7.219801):1.121421,(Calidris_subminuta:12.572025,…
	TREE tree_2229 = ((Glareola_maldivarum:53.448051,((Numenius_phaeopus:15.141762,(Numenius_madagascariensis:3.778903,Numenius_minutus:3.778903):11.362858):24.933598,(((Arenaria_interpres:26.512094,((Calidris_subminuta:16.983471,(Calidris_canutus:7.201413,Calidris_tenuirostris:7.201413):9.782059):1.373372,(((Calidris_acuminata:9.236085,Calidris_ferruginea:9.236085):6.152969,((Calidris_ruficollis:12.…
	TREE tree_3549 = ((Glareola_maldivarum:57.190178,(((Numenius_madagascariensis:4.764393,Numenius_minutus:4.764392):6.433767,Numenius_phaeopus:11.198160):25.471786,((((Arenaria_interpres:26.268772,((Calidris_tenuirostris:9.485632,Calidris_canutus:9.485633):7.678803,(((Calidris_subminuta:14.340688,((Calidris_minuta:7.132339,Calidris_alba:7.132339):6.927268,(Calidris_melanotos:10.869122,Calidris_rufi…
	TREE tree_2427 = ((Glareola_maldivarum:54.350876,(((Numenius_madagascariensis:5.105500,Numenius_minutus:5.105499):8.706234,Numenius_phaeopus:13.811733):22.517582,((Limosa_lapponica:11.131256,Limosa_limosa:11.131256):22.152746,((((Calidris_tenuirostris:11.705450,Calidris_canutus:11.705450):6.986166,(((((Calidris_melanotos:12.638577,(Calidris_acuminata:6.524872,Calidris_ruficollis:6.524872):6.11370…
	TREE tree_8957 = ((Glareola_maldivarum:66.394516,((Numenius_phaeopus:17.442383,(Numenius_madagascariensis:4.784226,Numenius_minutus:4.784226):12.658157):25.804419,(((Arenaria_interpres:29.018938,(((Philomachus_pugnax:17.113758,Limicola_falcinellus:17.113758):2.831535,((Calidris_subminuta:18.640530,((Calidris_ruficollis:9.982147,Calidris_melanotos:9.982146):5.627206,(Calidris_minuta:8.744886,Calid…
	TREE tree_1554 = ((Glareola_maldivarum:50.114967,(((Numenius_minutus:3.968739,Numenius_madagascariensis:3.968739):9.770411,Numenius_phaeopus:13.739149):23.588879,((Limosa_limosa:10.139040,Limosa_lapponica:10.139039):20.561182,(((((Limicola_falcinellus:11.775424,Philomachus_pugnax:11.775424):3.252687,(Calidris_canutus:8.149424,Calidris_tenuirostris:8.149424):6.878687):0.719482,(Calidris_ferruginea…
	TREE tree_5688 = ((Glareola_maldivarum:58.317871,(((Numenius_madagascariensis:5.165521,Numenius_minutus:5.165522):11.187066,Numenius_phaeopus:16.352587):26.040531,(((((Actitis_hypoleucos:28.980770,((Heteroscelus_brevipes:4.597225,Heteroscelus_incanus:4.597225):12.950390,((Tringa_totanus:9.837254,(Tringa_stagnatilis:8.839235,Tringa_glareola:8.839235):0.998019):7.155196,Tringa_nebularia:16.992451):…
	TREE tree_159 = ((Glareola_maldivarum:55.656635,((Numenius_phaeopus:14.556141,(Numenius_madagascariensis:3.891687,Numenius_minutus:3.891687):10.664455):26.524429,(((((Gallinago_hardwickii:7.606606,Gallinago_megala:7.606606):22.007025,Limnodromus_semipalmatus:29.613628):2.335383,(Actitis_hypoleucos:28.376402,((Xenus_cinereus:25.802847,Phalaropus_lobatus:25.802847):2.229234,(((Tringa_stagnatilis:8.…
	TREE tree_8112 = ((Glareola_maldivarum:49.926315,(((Numenius_minutus:4.909389,Numenius_madagascariensis:4.909389):9.421586,Numenius_phaeopus:14.330975):19.147808,(((Arenaria_interpres:20.245867,((((Calidris_ruficollis:13.550017,((Calidris_minuta:7.536693,Calidris_alba:7.536693):2.213346,(Calidris_acuminata:6.611942,Calidris_melanotos:6.611942):3.138096):3.799979):0.318207,(Calidris_ferruginea:13.…
	TREE tree_2060 = ((Glareola_maldivarum:63.705566,((Numenius_phaeopus:13.124319,(Numenius_madagascariensis:4.456326,Numenius_minutus:4.456326):8.667993):28.351381,(((((((Tringa_nebularia:18.630844,(Tringa_glareola:10.417227,(Tringa_totanus:10.103067,Tringa_stagnatilis:10.103067):0.314159):8.213618):0.669495,(Heteroscelus_brevipes:5.626291,Heteroscelus_incanus:5.626291):13.674048):10.546131,Actitis…
	TREE tree_3796 = ((Glareola_maldivarum:60.924755,(((Numenius_madagascariensis:4.134485,Numenius_minutus:4.134485):12.960554,Numenius_phaeopus:17.095039):20.721684,((Limosa_limosa:16.771149,Limosa_lapponica:16.771149):19.641144,(((((((((Calidris_melanotos:11.269674,Calidris_ruficollis:11.269674):2.798391,(Calidris_minuta:9.217485,Calidris_alba:9.217485):4.850580):1.269563,Calidris_subminuta:15.337…
	TREE tree_8827 = ((Glareola_maldivarum:58.632812,(((Numenius_madagascariensis:6.152788,Numenius_minutus:6.152788):5.993291,Numenius_phaeopus:12.146078):23.913857,(((Arenaria_interpres:21.383821,(((Philomachus_pugnax:10.587773,Limicola_falcinellus:10.587773):4.721403,((Calidris_acuminata:11.122133,((Calidris_minuta:1.099839,Calidris_ruficollis:1.099839):4.795999,Calidris_alba:5.895838):5.226295):3…
	TREE tree_817 = ((Glareola_maldivarum:57.356499,(((Numenius_madagascariensis:4.895338,Numenius_minutus:4.895337):9.159041,Numenius_phaeopus:14.054379):26.775421,((Limosa_lapponica:14.497580,Limosa_limosa:14.497580):22.872414,((Arenaria_interpres:30.731007,(((Calidris_subminuta:16.364916,(Calidris_canutus:10.407185,Calidris_tenuirostris:10.407185):5.957730):0.687094,(Limicola_falcinellus:15.509139…
	TREE tree_2772 = ((Glareola_maldivarum:58.646900,((Numenius_phaeopus:13.386108,(Numenius_madagascariensis:2.898773,Numenius_minutus:2.898773):10.487337):23.878876,((Limosa_lapponica:14.325861,Limosa_limosa:14.325861):19.363373,(((((Limicola_falcinellus:17.290277,Philomachus_pugnax:17.290277):1.861428,((Calidris_subminuta:15.076635,Calidris_ferruginea:15.076635):1.489517,(Calidris_ruficollis:15.62…
	TREE tree_1021 = ((Glareola_maldivarum:63.278343,((Numenius_phaeopus:17.476274,(Numenius_madagascariensis:6.398066,Numenius_minutus:6.398066):11.078208):27.454880,((((((Calidris_ferruginea:20.039789,((((Calidris_acuminata:14.897180,Calidris_ruficollis:14.897181):1.423882,(Calidris_alba:7.588393,Calidris_minuta:7.588393):8.732670):1.022995,Calidris_subminuta:17.344057):0.425856,Calidris_melanotos:…
	TREE tree_9979 = ((Glareola_maldivarum:49.394653,(((Numenius_madagascariensis:4.332519,Numenius_minutus:4.332519):8.997172,Numenius_phaeopus:13.329691):21.673351,(((Arenaria_interpres:24.763186,(((Calidris_tenuirostris:9.864747,Calidris_canutus:9.864747):6.071460,(Philomachus_pugnax:13.473676,Limicola_falcinellus:13.473676):2.462531):0.299049,((Calidris_subminuta:15.004290,(Calidris_acuminata:13.…
	TREE tree_2420 = ((Glareola_maldivarum:64.288795,((Numenius_phaeopus:18.755978,(Numenius_madagascariensis:7.163066,Numenius_minutus:7.163066):11.592910):27.971615,(((Arenaria_interpres:35.398434,(((Limicola_falcinellus:15.126433,Philomachus_pugnax:15.126433):4.890853,(Calidris_tenuirostris:11.741669,Calidris_canutus:11.741669):8.275617):1.443732,(Calidris_ferruginea:20.348095,((Calidris_subminuta…
	TREE tree_6955 = ((Glareola_maldivarum:56.258030,((Numenius_phaeopus:15.783077,(Numenius_minutus:5.570391,Numenius_madagascariensis:5.570391):10.212687):22.271755,((Limosa_limosa:12.990316,Limosa_lapponica:12.990316):19.453739,((Arenaria_interpres:24.983826,((Calidris_tenuirostris:14.885672,Calidris_canutus:14.885672):4.015035,(((Calidris_ferruginea:14.651379,Calidris_subminuta:14.651379):0.00002…
	TREE tree_3610 = ((Glareola_maldivarum:60.862736,(((Numenius_minutus:7.327550,Numenius_madagascariensis:7.327550):13.294580,Numenius_phaeopus:20.622129):24.580715,((Limosa_limosa:16.934849,Limosa_lapponica:16.934849):24.319881,(((((Limicola_falcinellus:17.708830,Philomachus_pugnax:17.708830):2.615273,(Calidris_tenuirostris:12.639684,Calidris_canutus:12.639684):7.684419):0.410922,((Calidris_acumin…
	TREE tree_8907 = ((Glareola_maldivarum:54.693333,(((Numenius_madagascariensis:4.196702,Numenius_minutus:4.196702):8.347225,Numenius_phaeopus:12.543926):24.156925,((Limosa_limosa:10.370623,Limosa_lapponica:10.370623):23.121920,((Arenaria_interpres:28.640961,((Philomachus_pugnax:13.855085,Limicola_falcinellus:13.855085):3.927573,((Calidris_canutus:10.280591,Calidris_tenuirostris:10.280591):6.852564…
	TREE tree_7213 = ((Glareola_maldivarum:56.595928,(((Numenius_madagascariensis:6.133126,Numenius_minutus:6.133126):11.741837,Numenius_phaeopus:17.874962):23.525656,((Limosa_limosa:13.646744,Limosa_lapponica:13.646744):22.808691,((Arenaria_interpres:26.162304,(((Philomachus_pugnax:14.579932,Limicola_falcinellus:14.579932):3.617035,((Calidris_canutus:4.995635,Calidris_acuminata:4.995635):8.508278,Ca…
	TREE tree_9371 = ((Glareola_maldivarum:54.228222,(((Numenius_minutus:4.732639,Numenius_madagascariensis:4.732639):8.698527,Numenius_phaeopus:13.431167):24.314480,(((((((Heteroscelus_brevipes:7.266944,Heteroscelus_incanus:7.266944):8.051172,(Tringa_nebularia:13.847695,((Tringa_stagnatilis:8.965696,Tringa_glareola:8.965696):0.488485,Tringa_totanus:9.454182):4.393515):1.470420):12.069950,(Xenus_cine…
	TREE tree_5161 = ((Glareola_maldivarum:59.798058,(((Numenius_madagascariensis:5.481350,Numenius_minutus:5.481350):11.912657,Numenius_phaeopus:17.394007):26.305981,((Limosa_limosa:17.869350,Limosa_lapponica:17.869350):22.128239,(((Arenaria_interpres:26.604116,(((Limicola_falcinellus:15.145993,Philomachus_pugnax:15.145993):4.233059,((Calidris_subminuta:17.194647,((Calidris_minuta:7.183259,Calidris_…
	TREE tree_7654 = ((Glareola_maldivarum:58.847813,((Numenius_phaeopus:15.986564,(Numenius_madagascariensis:4.577921,Numenius_minutus:4.577920):11.408643):24.510170,((Limosa_lapponica:10.730461,Limosa_limosa:10.730462):25.816015,((((Xenus_cinereus:26.699635,Phalaropus_lobatus:26.699636):2.630882,(Actitis_hypoleucos:28.571901,((Heteroscelus_brevipes:7.521271,Heteroscelus_incanus:7.521271):6.345645,(…
	TREE tree_55 = ((Glareola_maldivarum:45.970558,((Numenius_phaeopus:11.107568,(Numenius_minutus:4.697768,Numenius_madagascariensis:4.697768):6.409799):26.957079,((Limosa_limosa:11.603542,Limosa_lapponica:11.603542):22.646141,((Arenaria_interpres:20.574795,(((Calidris_canutus:8.537884,(Calidris_tenuirostris:4.761543,Calidris_acuminata:4.761543):3.776340):4.820372,((Calidris_ferruginea:11.917546,((C…
	TREE tree_938 = ((Glareola_maldivarum:56.135437,((Numenius_phaeopus:15.091856,(Numenius_minutus:5.526422,Numenius_madagascariensis:5.526422):9.565434):24.295818,(((Arenaria_interpres:28.341076,(((Calidris_tenuirostris:12.201321,Calidris_canutus:12.201321):5.904451,(Philomachus_pugnax:15.661553,Limicola_falcinellus:15.661553):2.444218):0.478267,(((Calidris_acuminata:14.409372,(Calidris_melanotos:1…
	TREE tree_3531 = ((Glareola_maldivarum:46.644810,(((Numenius_madagascariensis:6.053289,Numenius_minutus:6.053289):10.187004,Numenius_phaeopus:16.240294):16.283588,(((Arenaria_interpres:21.958502,(((Calidris_canutus:10.810197,Calidris_tenuirostris:10.810198):4.273011,(Limicola_falcinellus:12.804514,Philomachus_pugnax:12.804514):2.278695):1.023896,(((Calidris_subminuta:3.540764,Calidris_acuminata:3…
	TREE tree_8958 = ((Glareola_maldivarum:69.812592,((Numenius_phaeopus:25.445271,(Numenius_minutus:9.752060,Numenius_madagascariensis:9.752060):15.693213):23.854904,(((Arenaria_interpres:33.312710,(((((Calidris_ferruginea:20.952780,Calidris_subminuta:20.952780):1.352525,(Calidris_melanotos:19.917641,(Calidris_ruficollis:19.811275,(Calidris_alba:7.763667,Calidris_minuta:7.763667):12.047609):0.106365…
	TREE tree_8642 = ((Glareola_maldivarum:50.815201,(((Numenius_madagascariensis:3.163782,Numenius_minutus:3.163782):8.648294,Numenius_phaeopus:11.812078):19.711954,(((Arenaria_interpres:24.752167,((Calidris_canutus:9.374835,Calidris_tenuirostris:9.374835):6.819298,((Philomachus_pugnax:15.310941,Limicola_falcinellus:15.310941):0.387461,(Calidris_ferruginea:13.971420,(((Calidris_acuminata:11.088280,(…
	TREE tree_4181 = ((Glareola_maldivarum:52.984421,(((Numenius_madagascariensis:7.648139,Numenius_minutus:7.648139):12.521174,Numenius_phaeopus:20.169315):16.849026,(((Arenaria_interpres:26.093344,((Calidris_canutus:10.264196,Calidris_tenuirostris:10.264196):7.188015,((Limicola_falcinellus:15.596535,Philomachus_pugnax:15.596535):1.675102,((Calidris_subminuta:14.286442,(Calidris_ruficollis:0.579562,…
	TREE tree_4319 = ((Glareola_maldivarum:59.022606,((Numenius_phaeopus:13.248158,(Numenius_madagascariensis:3.681803,Numenius_minutus:3.681803):9.566355):27.392967,((Limosa_lapponica:13.316367,Limosa_limosa:13.316368):23.659809,(((Limnodromus_semipalmatus:30.985851,(Gallinago_hardwickii:8.119930,Gallinago_megala:8.119930):22.865921):2.491650,(Actitis_hypoleucos:31.843472,(((((Tringa_stagnatilis:9.5…
	TREE tree_402 = ((Glareola_maldivarum:71.391418,(((Numenius_madagascariensis:5.255567,Numenius_minutus:5.255567):12.298441,Numenius_phaeopus:17.554008):28.943674,((Limosa_lapponica:16.020130,Limosa_limosa:16.020130):25.992271,(((Limnodromus_semipalmatus:33.930153,(Gallinago_hardwickii:8.252942,Gallinago_megala:8.252941):25.677210):1.853934,(((((Heteroscelus_brevipes:7.857219,Heteroscelus_incanus:…
	TREE tree_1204 = ((Glareola_maldivarum:59.081535,((Numenius_phaeopus:19.092876,(Numenius_minutus:7.964419,Numenius_madagascariensis:7.964419):11.128458):26.492809,((Limosa_limosa:11.758018,Limosa_lapponica:11.758018):29.867437,((((Xenus_cinereus:32.509739,Phalaropus_lobatus:32.509743):0.598879,((((Tringa_glareola:9.245467,Tringa_stagnatilis:9.245467):0.222715,Tringa_totanus:9.468183):7.733943,(Tr…
	TREE tree_4838 = ((Glareola_maldivarum:57.615032,((Numenius_phaeopus:14.461363,(Numenius_madagascariensis:4.726727,Numenius_minutus:4.726727):9.734636):26.782444,((Limosa_limosa:17.944384,Limosa_lapponica:17.944384):19.251144,(((((((Calidris_ruficollis:7.337365,Calidris_subminuta:7.337365):9.328837,Calidris_ferruginea:16.666203):2.544096,((Calidris_melanotos:11.830052,Calidris_acuminata:11.830053…
	TREE tree_9274 = ((Glareola_maldivarum:56.565491,(((Numenius_madagascariensis:4.448278,Numenius_minutus:4.448278):12.429055,Numenius_phaeopus:16.877333):23.657715,(((((Gallinago_hardwickii:7.166384,Gallinago_megala:7.166384):21.961929,Limnodromus_semipalmatus:29.128315):5.117461,(Actitis_hypoleucos:27.140335,((Xenus_cinereus:23.819441,Phalaropus_lobatus:23.819441):1.649190,((Heteroscelus_brevipes…
	TREE tree_9807 = ((Glareola_maldivarum:62.832798,(((Numenius_minutus:5.504899,Numenius_madagascariensis:5.504899):9.016876,Numenius_phaeopus:14.521776):28.055147,(((((Actitis_hypoleucos:30.711308,(Tringa_nebularia:17.172668,((Heteroscelus_brevipes:5.881918,Heteroscelus_incanus:5.881918):9.439155,((Tringa_totanus:10.387449,Tringa_glareola:10.387449):0.802689,Tringa_stagnatilis:11.190138):4.130934)…
	TREE tree_4840 = ((Glareola_maldivarum:68.790443,((Numenius_phaeopus:17.701790,(Numenius_minutus:4.803942,Numenius_madagascariensis:4.803942):12.897847):35.060226,(((Arenaria_interpres:36.174343,((Limicola_falcinellus:21.886164,Philomachus_pugnax:21.886164):2.836917,((Calidris_canutus:12.326114,Calidris_tenuirostris:12.326114):11.854357,(Calidris_subminuta:21.454472,((Calidris_acuminata:16.402636…
	TREE tree_129 = ((Glareola_maldivarum:55.938339,((Numenius_phaeopus:13.433558,(Numenius_madagascariensis:5.523421,Numenius_minutus:5.523421):7.910137):24.809921,((Limosa_limosa:9.014541,Limosa_lapponica:9.014541):25.350735,((Arenaria_interpres:24.817583,((Calidris_subminuta:13.986740,((Calidris_ferruginea:12.463591,(Calidris_melanotos:10.615456,Calidris_ruficollis:10.615456):1.848135):0.921514,(C…
	TREE tree_8819 = ((Glareola_maldivarum:72.436287,((Numenius_phaeopus:22.874496,(Numenius_minutus:6.476929,Numenius_madagascariensis:6.476929):16.397568):28.590540,(((((((Tringa_nebularia:14.883909,(Tringa_glareola:9.491373,(Tringa_totanus:7.685888,Tringa_stagnatilis:7.685888):1.805485):5.392537):1.289056,(Heteroscelus_brevipes:7.495082,Heteroscelus_incanus:7.495082):8.677883):14.554988,Actitis_hy…
	TREE tree_1753 = ((Glareola_maldivarum:63.851929,(((Numenius_minutus:4.789670,Numenius_madagascariensis:4.789670):8.874760,Numenius_phaeopus:13.664430):30.675888,((Limosa_limosa:17.082026,Limosa_lapponica:17.082026):21.153065,(((Actitis_hypoleucos:29.322741,((((Heteroscelus_brevipes:7.840008,Heteroscelus_incanus:7.840008):9.447767,((Tringa_glareola:7.620166,Tringa_totanus:7.620166):0.863853,Tring…
	TREE tree_8740 = ((Glareola_maldivarum:59.591553,(((Numenius_minutus:5.423554,Numenius_madagascariensis:5.423554):9.360943,Numenius_phaeopus:14.784497):25.697086,(((Arenaria_interpres:28.300964,(((Calidris_canutus:9.629793,Calidris_tenuirostris:9.629793):7.458210,(((Calidris_subminuta:9.362700,Calidris_acuminata:9.362700):6.094350,Calidris_ferruginea:15.457050):0.619202,(Calidris_melanotos:14.402…
	TREE tree_2587 = ((Glareola_maldivarum:50.651604,(((Numenius_minutus:5.092022,Numenius_madagascariensis:5.092022):8.601069,Numenius_phaeopus:13.693091):23.042200,((Limosa_limosa:10.563489,Limosa_lapponica:10.563489):21.129013,((((Xenus_cinereus:21.982597,Phalaropus_lobatus:21.982597):2.865526,(((Heteroscelus_brevipes:4.970533,Heteroscelus_incanus:4.970533):9.329021,((Tringa_stagnatilis:6.953488,(…
	TREE tree_7664 = ((Glareola_maldivarum:65.481911,((Numenius_phaeopus:19.822206,(Numenius_madagascariensis:6.277121,Numenius_minutus:6.277121):13.545086):30.196514,(((((Gallinago_megala:18.877672,Gallinago_hardwickii:18.877672):15.307236,Limnodromus_semipalmatus:34.184906):2.197310,((Xenus_cinereus:31.710768,Phalaropus_lobatus:31.710770):0.196138,(((Heteroscelus_brevipes:6.910913,Heteroscelus_inca…
	TREE tree_7086 = ((Glareola_maldivarum:66.269615,((Numenius_phaeopus:16.489597,(Numenius_minutus:3.469843,Numenius_madagascariensis:3.469843):13.019754):26.958500,((Limosa_lapponica:16.015821,Limosa_limosa:16.015820):24.386494,(((Limnodromus_semipalmatus:28.241318,(Gallinago_megala:8.976917,Gallinago_hardwickii:8.976917):19.264399):9.627622,((Actitis_hypoleucos:30.573389,(((Tringa_totanus:11.6670…
	TREE tree_8496 = ((Glareola_maldivarum:50.147110,((Numenius_phaeopus:13.123667,(Numenius_madagascariensis:3.036195,Numenius_minutus:3.036195):10.087472):24.358974,(((((Gallinago_hardwickii:10.404724,Gallinago_megala:10.404723):15.214587,Limnodromus_semipalmatus:25.619310):2.245293,(((Tringa_nebularia:12.187994,((Tringa_totanus:7.388625,(Tringa_stagnatilis:6.883557,Tringa_glareola:6.883557):0.5050…
	TREE tree_1864 = ((Glareola_maldivarum:64.726089,(((Numenius_minutus:6.236305,Numenius_madagascariensis:6.236306):12.447570,Numenius_phaeopus:18.683876):26.721258,((Limosa_limosa:16.271748,Limosa_lapponica:16.271748):23.678007,(((((((Calidris_minuta:6.330295,(Calidris_alba:5.433433,Calidris_ruficollis:5.433433):0.896862):8.280868,Calidris_acuminata:14.611162):1.872069,Calidris_melanotos:16.483231…
	TREE tree_7873 = ((Glareola_maldivarum:64.090073,(((Numenius_madagascariensis:8.040922,Numenius_minutus:8.040922):9.979258,Numenius_phaeopus:18.020180):27.289204,(((Arenaria_interpres:29.956856,(((Calidris_acuminata:15.375605,(Calidris_tenuirostris:12.493100,Calidris_canutus:12.493101):2.882503):4.521456,(Philomachus_pugnax:17.681065,Limicola_falcinellus:17.681065):2.215997):0.066333,((Calidris_f…
	TREE tree_4490 = ((Glareola_maldivarum:60.953445,((Numenius_phaeopus:14.941095,(Numenius_minutus:6.129261,Numenius_madagascariensis:6.129261):8.811833):29.274471,(((((Gallinago_megala:15.144651,Gallinago_hardwickii:15.144650):19.649143,Limnodromus_semipalmatus:34.793793):1.074457,(Arenaria_interpres:30.133307,(((Calidris_canutus:10.566730,(Calidris_acuminata:9.172802,Calidris_tenuirostris:9.17280…
	TREE tree_5600 = ((Glareola_maldivarum:64.711441,(((Numenius_madagascariensis:4.265427,Numenius_minutus:4.265427):13.131514,Numenius_phaeopus:17.396940):30.249802,((Limosa_lapponica:19.449776,Limosa_limosa:19.449776):23.555609,((((((Tringa_nebularia:16.968067,(Tringa_glareola:10.229074,(Tringa_totanus:10.034778,Tringa_stagnatilis:10.034778):0.194297):6.738992):3.915383,(Heteroscelus_brevipes:7.52…
	TREE tree_4753 = ((Glareola_maldivarum:61.540871,((Numenius_phaeopus:15.395941,(Numenius_minutus:6.372130,Numenius_madagascariensis:6.372130):9.023809):26.694214,(((Arenaria_interpres:29.625971,((Calidris_tenuirostris:13.450716,Calidris_canutus:13.450715):7.099284,((Calidris_ferruginea:16.247673,((Calidris_minuta:7.006821,Calidris_alba:7.006821):7.312029,(Calidris_melanotos:12.420158,((Calidris_a…
	TREE tree_2794 = ((Glareola_maldivarum:53.214287,((Numenius_phaeopus:12.831554,(Numenius_minutus:5.680364,Numenius_madagascariensis:5.680364):7.151191):24.418419,((Limosa_lapponica:11.460111,Limosa_limosa:11.460110):18.785656,(((((((Calidris_acuminata:12.428020,((Calidris_ruficollis:8.614335,(Calidris_minuta:4.293818,Calidris_alba:4.293818):4.320518):2.264145,Calidris_melanotos:10.878481):1.54954…
	TREE tree_5890 = ((Glareola_maldivarum:53.505093,(((Numenius_minutus:4.492260,Numenius_madagascariensis:4.492260):9.998159,Numenius_phaeopus:14.490419):25.094828,((Limosa_lapponica:15.723552,Limosa_limosa:15.723552):19.309984,(((Limnodromus_semipalmatus:26.534351,(Gallinago_hardwickii:10.678070,Gallinago_megala:10.678070):15.856281):5.034098,(Actitis_hypoleucos:27.207695,(((Tringa_nebularia:15.53…
	TREE tree_6319 = ((Glareola_maldivarum:50.357288,((Numenius_phaeopus:16.823116,(Numenius_madagascariensis:6.897246,Numenius_minutus:6.897246):9.925869):23.227276,((Limosa_limosa:12.865664,Limosa_lapponica:12.865664):21.459736,(((Limnodromus_semipalmatus:28.157534,(Gallinago_megala:12.133690,Gallinago_hardwickii:12.133689):16.023844):2.632932,((Xenus_cinereus:25.683655,Phalaropus_lobatus:25.683655…
	TREE tree_9212 = ((Glareola_maldivarum:55.980907,(((Numenius_madagascariensis:5.287444,Numenius_minutus:5.287444):10.416062,Numenius_phaeopus:15.703506):23.049381,(((Arenaria_interpres:26.065651,((Calidris_canutus:14.014696,Calidris_tenuirostris:14.014695):6.514804,((Philomachus_pugnax:15.194583,Limicola_falcinellus:15.194583):4.608148,((Calidris_ferruginea:17.835726,Calidris_subminuta:17.835726)…
	TREE tree_2593 = ((Glareola_maldivarum:53.153236,(((Numenius_madagascariensis:5.943707,Numenius_minutus:5.943707):6.797197,Numenius_phaeopus:12.740904):25.214380,((Limosa_lapponica:16.745995,Limosa_limosa:16.745995):17.616192,((((Actitis_hypoleucos:27.549347,((((Tringa_glareola:6.229215,Tringa_totanus:6.229215):3.239456,Tringa_stagnatilis:9.468671):3.320015,Tringa_nebularia:12.788687):2.996307,(H…
	TREE tree_8342 = ((Glareola_maldivarum:63.830021,(((Numenius_madagascariensis:4.490390,Numenius_minutus:4.490390):12.933565,Numenius_phaeopus:17.423956):27.010891,(((((Gallinago_megala:2.412879,Gallinago_hardwickii:2.412879):29.272867,Limnodromus_semipalmatus:31.685745):4.975031,(Actitis_hypoleucos:29.201641,(((Heteroscelus_brevipes:8.054296,Heteroscelus_incanus:8.054296):11.236213,(((Tringa_tota…
	TREE tree_6515 = ((Glareola_maldivarum:53.117817,((Numenius_phaeopus:11.032415,(Numenius_minutus:5.686598,Numenius_madagascariensis:5.686598):5.345818):25.804697,((Limosa_limosa:13.489659,Limosa_lapponica:13.489659):21.120514,((Arenaria_interpres:26.908623,((Limicola_falcinellus:12.351058,Philomachus_pugnax:12.351058):5.153858,(((Calidris_melanotos:15.001042,(Calidris_ferruginea:13.371361,(Calidr…
	TREE tree_4818 = ((Glareola_maldivarum:49.654602,((Numenius_phaeopus:12.961329,(Numenius_madagascariensis:5.653487,Numenius_minutus:5.653487):7.307842):17.900871,((Limosa_lapponica:14.224776,Limosa_limosa:14.224776):15.328370,(((Actitis_hypoleucos:23.071852,(((Heteroscelus_brevipes:6.258746,Heteroscelus_incanus:6.258746):6.190001,(((Tringa_stagnatilis:6.061289,Tringa_glareola:6.061289):0.241779,T…
	TREE tree_7710 = ((Glareola_maldivarum:64.090073,((Numenius_phaeopus:13.549578,(Numenius_minutus:5.134864,Numenius_madagascariensis:5.134864):8.414714):26.007248,((Limosa_lapponica:13.658195,Limosa_limosa:13.658194):24.115631,((Arenaria_interpres:27.651503,(((Calidris_canutus:13.118438,Calidris_tenuirostris:13.118437):5.297223,(Philomachus_pugnax:13.905364,Limicola_falcinellus:13.905364):4.510296…
	TREE tree_5613 = ((Glareola_maldivarum:55.735718,(((Numenius_madagascariensis:4.695304,Numenius_minutus:4.695304):10.786043,Numenius_phaeopus:15.481348):24.929777,((((Gallinago_megala:6.168436,Gallinago_hardwickii:6.168436):23.382164,Limnodromus_semipalmatus:29.550602):4.486128,(((((Tringa_nebularia:12.094171,(Tringa_stagnatilis:8.041981,(Tringa_totanus:6.874385,Tringa_glareola:6.874385):1.167596…
	TREE tree_5522 = ((Glareola_maldivarum:53.391121,((Numenius_phaeopus:9.823276,(Numenius_madagascariensis:3.712537,Numenius_minutus:3.712537):6.110739):28.217617,(((((Gallinago_megala:10.147544,Gallinago_hardwickii:10.147545):14.876348,Limnodromus_semipalmatus:25.023891):4.232813,((((Tringa_nebularia:14.847786,((Tringa_totanus:6.381394,Tringa_glareola:6.381394):2.974851,Tringa_stagnatilis:9.356245…
	TREE tree_24 = ((Glareola_maldivarum:51.846451,(((Numenius_minutus:4.160499,Numenius_madagascariensis:4.160499):12.233503,Numenius_phaeopus:16.394001):19.721401,((((((((Tringa_stagnatilis:6.466131,Tringa_glareola:6.466131):0.203435,Tringa_totanus:6.669566):7.446998,Tringa_nebularia:14.116564):0.151566,(Heteroscelus_brevipes:5.651792,Heteroscelus_incanus:5.651792):8.616338):9.086918,((Xenus_cinere…
	TREE tree_8264 = ((Glareola_maldivarum:58.484200,((Numenius_phaeopus:18.224344,(Numenius_minutus:4.533217,Numenius_madagascariensis:4.533217):13.691127):23.435801,(((((Gallinago_megala:13.935210,Gallinago_hardwickii:13.935210):14.230782,Limnodromus_semipalmatus:28.165993):4.976408,((Actitis_hypoleucos:28.474918,((Heteroscelus_brevipes:5.833564,Heteroscelus_incanus:5.833564):9.751392,(Tringa_nebul…
	TREE tree_1449 = ((Glareola_maldivarum:49.541359,(((Numenius_madagascariensis:5.466707,Numenius_minutus:5.466707):7.488405,Numenius_phaeopus:12.955112):21.540241,((Limosa_lapponica:13.954437,Limosa_limosa:13.954437):17.136967,((((((Limicola_falcinellus:13.478584,Philomachus_pugnax:13.478584):1.718334,(Calidris_tenuirostris:11.119425,Calidris_canutus:11.119426):4.077493):1.297355,(Calidris_ferrugi…
	TREE tree_5731 = ((Glareola_maldivarum:61.418282,((Numenius_phaeopus:15.336244,(Numenius_minutus:8.781629,Numenius_madagascariensis:8.781629):6.554615):27.131989,((Limosa_lapponica:12.045782,Limosa_limosa:12.045782):27.790573,((Arenaria_interpres:27.767384,(((Calidris_canutus:12.230103,Calidris_tenuirostris:12.230103):7.227804,((Calidris_ferruginea:1.569418,Calidris_acuminata:1.569418):16.805206,…
	TREE tree_7640 = ((Glareola_maldivarum:59.887432,(((Numenius_madagascariensis:5.865050,Numenius_minutus:5.865050):9.296856,Numenius_phaeopus:15.161905):29.800785,((Limosa_lapponica:13.034135,Limosa_limosa:13.034135):25.750446,((Arenaria_interpres:26.679680,(((Philomachus_pugnax:18.226730,Limicola_falcinellus:18.226730):0.664404,((((Calidris_melanotos:14.599325,Calidris_ferruginea:14.599325):0.801…
	TREE tree_9597 = ((Glareola_maldivarum:69.627792,(((Numenius_minutus:7.827089,Numenius_madagascariensis:7.827089):10.143507,Numenius_phaeopus:17.970596):29.629133,(((Arenaria_interpres:32.811832,(((Calidris_canutus:12.589458,Calidris_tenuirostris:12.589458):8.595145,(Philomachus_pugnax:18.096563,Limicola_falcinellus:18.096563):3.088040):2.023879,(Calidris_ferruginea:19.620939,((((Calidris_ruficol…
	TREE tree_2280 = ((Glareola_maldivarum:53.996063,((Numenius_phaeopus:12.174753,(Numenius_madagascariensis:4.297620,Numenius_minutus:4.297619):7.877133):23.702602,(((Arenaria_interpres:22.115337,(Calidris_ruficollis:15.942394,(((Calidris_tenuirostris:8.549234,Calidris_canutus:8.549234):5.623496,(Limicola_falcinellus:11.922672,Philomachus_pugnax:11.922672):2.250058):1.381285,(Calidris_ferruginea:14…
	TREE tree_4553 = ((Glareola_maldivarum:55.261284,((Numenius_phaeopus:14.688051,(Numenius_minutus:6.197193,Numenius_madagascariensis:6.197193):8.490858):24.950310,((((Actitis_hypoleucos:29.662437,(((Tringa_nebularia:12.899954,((Tringa_glareola:7.620965,Tringa_stagnatilis:7.620965):1.245727,Tringa_totanus:8.866692):4.033262):1.887421,(Heteroscelus_brevipes:6.001915,Heteroscelus_incanus:6.001915):8.…
	TREE tree_3323 = ((Glareola_maldivarum:59.149963,((Numenius_phaeopus:17.615061,(Numenius_minutus:7.884355,Numenius_madagascariensis:7.884355):9.730706):25.466921,(((Arenaria_interpres:32.297394,(((Limicola_falcinellus:17.840239,Philomachus_pugnax:17.840239):2.108426,(Calidris_ferruginea:18.313969,(((Calidris_acuminata:14.628535,Calidris_melanotos:14.628535):1.388964,((Calidris_minuta:8.739404,Cal…
	TREE tree_8650 = ((Glareola_maldivarum:58.524010,(((Numenius_madagascariensis:4.701445,Numenius_minutus:4.701445):11.689722,Numenius_phaeopus:16.391167):24.101078,(((Arenaria_interpres:28.889893,(((Calidris_canutus:8.675765,Calidris_tenuirostris:8.675765):7.752754,((Calidris_ferruginea:13.983848,Calidris_subminuta:13.983848):0.626227,(Calidris_melanotos:13.033859,((Calidris_acuminata:9.923246,(Ca…
	TREE tree_5489 = ((Glareola_maldivarum:57.907063,((Numenius_phaeopus:12.780188,(Numenius_madagascariensis:5.031274,Numenius_minutus:5.031274):7.748914):28.649485,(((((Xenus_cinereus:27.887459,Phalaropus_lobatus:27.887459):2.163163,(((Heteroscelus_brevipes:7.889237,Heteroscelus_incanus:7.889237):9.648933,(Tringa_nebularia:14.910209,((Tringa_totanus:6.401502,Tringa_glareola:6.401502):0.812005,Tring…
	TREE tree_6645 = ((Glareola_maldivarum:57.105213,((Numenius_phaeopus:11.363108,(Numenius_minutus:5.060264,Numenius_madagascariensis:5.060264):6.302844):31.311787,((Limosa_limosa:15.875217,Limosa_lapponica:15.875216):23.460659,((Arenaria_interpres:26.004215,(((Calidris_subminuta:18.323910,(Calidris_ferruginea:16.582254,(Calidris_melanotos:15.009377,((Calidris_ruficollis:11.977772,(Calidris_alba:8.…
	TREE tree_5970 = ((Glareola_maldivarum:56.871414,((Numenius_phaeopus:15.044035,(Numenius_minutus:4.475299,Numenius_madagascariensis:4.475299):10.568736):23.668791,(((Arenaria_interpres:25.999294,((((((Calidris_alba:7.381872,Calidris_minuta:7.381872):4.790444,(Calidris_ruficollis:11.388904,Calidris_melanotos:11.388905):0.783412):0.738967,Calidris_acuminata:12.911283):2.104120,Calidris_subminuta:15…
	TREE tree_643 = ((Glareola_maldivarum:63.110043,(((Numenius_minutus:5.918190,Numenius_madagascariensis:5.918190):10.702703,Numenius_phaeopus:16.620895):26.516447,((((Arenaria_interpres:30.213348,(((Calidris_acuminata:13.204839,Calidris_canutus:13.204839):0.391850,Calidris_tenuirostris:13.596688):7.370600,((Philomachus_pugnax:16.613472,Limicola_falcinellus:16.613472):4.045724,(Calidris_subminuta:1…
	TREE tree_9928 = ((Glareola_maldivarum:65.143044,((Numenius_phaeopus:13.635143,(Numenius_minutus:4.818865,Numenius_madagascariensis:4.818865):8.816278):27.657087,(((Arenaria_interpres:27.783514,((Calidris_canutus:10.378476,Calidris_tenuirostris:10.378477):8.212371,((Philomachus_pugnax:17.471996,Limicola_falcinellus:17.471996):0.697164,((Calidris_ferruginea:11.308284,(Calidris_ruficollis:2.605535,…
	TREE tree_21 = ((Glareola_maldivarum:63.515785,((Numenius_phaeopus:18.918911,(Numenius_madagascariensis:4.047740,Numenius_minutus:4.047740):14.871172):27.100145,(((((((Tringa_nebularia:18.667593,(Tringa_glareola:6.819185,(Tringa_stagnatilis:6.498398,Tringa_totanus:6.498398):0.320787):11.848409):2.051805,(Heteroscelus_brevipes:5.661235,Heteroscelus_incanus:5.661235):15.058163):8.740665,Actitis_hyp…
	TREE tree_3279 = ((Glareola_maldivarum:64.172195,((Numenius_phaeopus:19.785660,(Numenius_minutus:7.362713,Numenius_madagascariensis:7.362713):12.422945):29.087532,(((Arenaria_interpres:33.933788,((((Calidris_ruficollis:11.641307,(Calidris_minuta:8.017587,Calidris_alba:8.017587):3.623720):8.150553,((Calidris_melanotos:12.596525,Calidris_acuminata:12.596525):5.527123,Calidris_ferruginea:18.123648):…
	TREE tree_2841 = ((Glareola_maldivarum:53.709503,((Numenius_phaeopus:13.619133,(Numenius_madagascariensis:5.029908,Numenius_minutus:5.029908):8.589226):21.670761,((Limosa_limosa:12.621691,Limosa_lapponica:12.621691):21.185631,((((Calidris_tenuirostris:12.615583,Calidris_canutus:12.615583):5.323636,((Calidris_ferruginea:16.245926,((Calidris_melanotos:12.722873,((Calidris_ruficollis:6.642097,(Calid…
	TREE tree_7515 = ((Glareola_maldivarum:62.411095,(((Numenius_minutus:4.290450,Numenius_madagascariensis:4.290450):9.258492,Numenius_phaeopus:13.548941):31.674721,((Limosa_lapponica:18.311819,Limosa_limosa:18.311817):25.520844,((Arenaria_interpres:33.090717,((Calidris_ruficollis:21.034073,((((Calidris_alba:7.231724,Calidris_minuta:7.231724):10.770454,Calidris_melanotos:18.002178):1.130760,Calidris…
	TREE tree_7347 = ((Glareola_maldivarum:47.208210,(((Numenius_madagascariensis:2.793956,Numenius_minutus:2.793957):9.291378,Numenius_phaeopus:12.085335):23.039814,((Limosa_limosa:11.696381,Limosa_lapponica:11.696381):20.576212,(((Limnodromus_semipalmatus:25.555569,(Gallinago_megala:11.328112,Gallinago_hardwickii:11.328113):14.227455):4.925522,(((Tringa_nebularia:13.756247,((Heteroscelus_brevipes:7…
	TREE tree_1938 = ((Glareola_maldivarum:42.376831,(((Numenius_minutus:3.257437,Numenius_madagascariensis:3.257437):7.494341,Numenius_phaeopus:10.751778):17.501730,((Limosa_lapponica:8.336073,Limosa_limosa:8.336073):18.034733,(((Gallinago_megala:10.907096,Gallinago_hardwickii:10.907096):11.555143,Limnodromus_semipalmatus:22.462238):2.849927,((Actitis_hypoleucos:19.674465,(((Heteroscelus_brevipes:4.…
	TREE tree_1669 = ((Glareola_maldivarum:73.073311,((Numenius_phaeopus:27.778242,(Numenius_madagascariensis:6.225698,Numenius_minutus:6.225698):21.552544):30.177517,(((((Gallinago_hardwickii:14.210583,Gallinago_megala:14.210583):24.086226,Limnodromus_semipalmatus:38.296806):8.159022,(((Calidris_canutus:16.379805,Calidris_tenuirostris:16.379805):9.021049,(((Limicola_falcinellus:20.306707,Philomachus…
	TREE tree_3219 = ((Glareola_maldivarum:67.902122,(((Numenius_minutus:5.977770,Numenius_madagascariensis:5.977770):13.482594,Numenius_phaeopus:19.460365):33.455750,((Limosa_lapponica:17.192316,Limosa_limosa:17.192316):29.044714,((((((Heteroscelus_brevipes:7.103015,Heteroscelus_incanus:7.103015):13.284415,(((Tringa_stagnatilis:5.492260,Tringa_totanus:5.492260):1.801822,Tringa_glareola:7.294082):8.9…
	TREE tree_571 = ((Glareola_maldivarum:49.611767,((Numenius_phaeopus:13.543892,(Numenius_minutus:4.007492,Numenius_madagascariensis:4.007492):9.536400):20.139408,(((((Actitis_hypoleucos:24.580313,((Heteroscelus_brevipes:6.589362,Heteroscelus_incanus:6.589362):8.699196,(Tringa_nebularia:13.569237,(Tringa_totanus:5.536122,(Tringa_stagnatilis:4.717743,Tringa_glareola:4.717743):0.818379):8.033114):1.7…
	TREE tree_8174 = ((Glareola_maldivarum:61.124687,((Numenius_phaeopus:15.971883,(Numenius_madagascariensis:5.281939,Numenius_minutus:5.281939):10.689944):27.769753,(((Arenaria_interpres:33.455574,(((Philomachus_pugnax:21.404303,Limicola_falcinellus:21.404303):1.084722,(Calidris_ferruginea:18.559904,((((Calidris_subminuta:4.825843,Calidris_acuminata:4.825843):8.307055,Calidris_melanotos:13.132898):…
	TREE tree_3505 = ((Glareola_maldivarum:56.687691,((Numenius_phaeopus:15.046825,(Numenius_madagascariensis:4.589346,Numenius_minutus:4.589346):10.457479):27.890774,((Limosa_lapponica:14.025081,Limosa_limosa:14.025082):26.586155,((((Gallinago_megala:1.325232,Gallinago_hardwickii:1.325232):31.779869,Limnodromus_semipalmatus:33.105103):3.262352,(((((Tringa_glareola:7.874289,(Tringa_totanus:6.909039,T…
	TREE tree_2342 = ((Glareola_maldivarum:60.017967,((Numenius_phaeopus:18.839241,(Numenius_minutus:4.904360,Numenius_madagascariensis:4.904360):13.934881):21.488121,(((((Gallinago_hardwickii:16.601021,Gallinago_megala:16.601019):14.230322,Limnodromus_semipalmatus:30.831341):4.491770,(Actitis_hypoleucos:29.717443,((Xenus_cinereus:24.516497,Phalaropus_lobatus:24.516495):3.119075,((Tringa_nebularia:13…
	TREE tree_7358 = ((Glareola_maldivarum:54.301720,(((Numenius_minutus:3.825453,Numenius_madagascariensis:3.825453):11.272711,Numenius_phaeopus:15.098164):20.898342,((Limosa_limosa:14.992054,Limosa_lapponica:14.992054):17.623264,((Arenaria_interpres:23.612541,(((Calidris_subminuta:13.007185,((((Calidris_minuta:6.844111,Calidris_alba:6.844111):1.213962,(Calidris_acuminata:5.676225,Calidris_ruficolli…
	TREE tree_1638 = ((Glareola_maldivarum:63.425102,((Numenius_phaeopus:23.215408,(Numenius_madagascariensis:4.260052,Numenius_minutus:4.260052):18.955357):27.182608,(((((Calidris_canutus:11.154174,Calidris_tenuirostris:11.154174):9.745241,(((Limicola_falcinellus:16.769491,Philomachus_pugnax:16.769491):0.873800,Calidris_subminuta:17.643290):2.597859,(((((Calidris_alba:4.850080,Calidris_ruficollis:4.…
	TREE tree_6552 = ((Glareola_maldivarum:60.728638,((Numenius_phaeopus:19.326378,(Numenius_minutus:6.115137,Numenius_madagascariensis:6.115137):13.211241):19.934345,((Limosa_limosa:15.164155,Limosa_lapponica:15.164155):20.667725,((Arenaria_interpres:29.760197,(((((Calidris_ferruginea:14.159302,((Calidris_ruficollis:7.009815,Calidris_minuta:7.009815):0.430434,Calidris_alba:7.440248):6.719052):1.2080…
	TREE tree_4880 = ((Glareola_maldivarum:57.015697,(((Numenius_minutus:3.186401,Numenius_madagascariensis:3.186402):10.750237,Numenius_phaeopus:13.936638):23.341446,(((Arenaria_interpres:26.359070,(((Limicola_falcinellus:14.710876,Philomachus_pugnax:14.710876):0.937166,(Calidris_canutus:11.741709,Calidris_tenuirostris:11.741709):3.906334):2.544598,((((Calidris_subminuta:9.424560,Calidris_ruficollis…
	TREE tree_4699 = ((Glareola_maldivarum:51.589546,((Numenius_phaeopus:14.405668,(Numenius_minutus:6.070527,Numenius_madagascariensis:6.070528):8.335141):19.145813,(((Arenaria_interpres:24.689068,(((Calidris_subminuta:13.828340,((((Calidris_ruficollis:0.531324,Calidris_alba:0.531324):8.636748,Calidris_minuta:9.168073):2.339736,Calidris_acuminata:11.507808):1.474303,Calidris_melanotos:12.982112):0.8…
	TREE tree_4136 = ((Glareola_maldivarum:53.374012,(((Numenius_madagascariensis:3.402562,Numenius_minutus:3.402562):10.709448,Numenius_phaeopus:14.112011):22.858784,(((((Actitis_hypoleucos:27.276596,((Heteroscelus_brevipes:6.970536,Heteroscelus_incanus:6.970536):9.894585,(((Tringa_totanus:7.532289,Tringa_glareola:7.532289):1.166232,Tringa_stagnatilis:8.698522):4.050133,Tringa_nebularia:12.748653):4…
	TREE tree_7355 = ((Glareola_maldivarum:57.592609,((Numenius_phaeopus:19.342808,(Numenius_madagascariensis:5.760378,Numenius_minutus:5.760379):13.582429):26.913391,((Limosa_limosa:18.733475,Limosa_lapponica:18.733475):22.999992,(((Arenaria_interpres:28.389469,(((Calidris_tenuirostris:11.962174,Calidris_canutus:11.962174):5.358929,(Philomachus_pugnax:14.268354,Limicola_falcinellus:14.268354):3.0527…
	TREE tree_7559 = ((Glareola_maldivarum:63.707863,(((Numenius_madagascariensis:6.358406,Numenius_minutus:6.358406):7.412817,Numenius_phaeopus:13.771222):30.938969,((Limosa_limosa:15.175975,Limosa_lapponica:15.175974):25.461834,((((Actitis_hypoleucos:29.248686,(((Tringa_glareola:9.251211,(Tringa_stagnatilis:8.155409,Tringa_totanus:8.155409):1.095803):6.448266,Tringa_nebularia:15.699477):2.338926,(H…
	TREE tree_8890 = ((Glareola_maldivarum:57.010300,(((Numenius_minutus:4.114344,Numenius_madagascariensis:4.114344):9.759652,Numenius_phaeopus:13.873997):23.335407,((Limosa_limosa:11.469775,Limosa_lapponica:11.469775):23.706558,(((Limnodromus_semipalmatus:27.919273,(Gallinago_megala:7.223762,Gallinago_hardwickii:7.223762):20.695511):2.930988,(Arenaria_interpres:26.031048,(((Philomachus_pugnax:13.95…
	TREE tree_1896 = ((Glareola_maldivarum:50.126892,((Numenius_phaeopus:10.953773,(Numenius_madagascariensis:4.002176,Numenius_minutus:4.002176):6.951597):25.526165,((Limosa_limosa:16.811237,Limosa_lapponica:16.811237):17.030127,((((Gallinago_megala:10.888731,Gallinago_hardwickii:10.888732):15.321430,Limnodromus_semipalmatus:26.210161):4.688465,((Actitis_hypoleucos:24.417000,((Heteroscelus_brevipes:…
	TREE tree_7565 = ((Glareola_maldivarum:55.097057,(((Numenius_madagascariensis:5.593585,Numenius_minutus:5.593585):9.318259,Numenius_phaeopus:14.911844):26.161697,((Limosa_limosa:14.172443,Limosa_lapponica:14.172443):22.867533,((Limnodromus_semipalmatus:30.215708,(Gallinago_hardwickii:11.244078,Gallinago_megala:11.244079):18.971628):4.006990,((Arenaria_interpres:27.144373,(((Philomachus_pugnax:15.…
	TREE tree_1332 = ((Glareola_maldivarum:64.962685,((Numenius_phaeopus:20.627972,(Numenius_madagascariensis:7.072279,Numenius_minutus:7.072280):13.555693):31.792276,((Limosa_lapponica:18.393999,Limosa_limosa:18.393999):30.572657,(((((Limicola_falcinellus:19.864397,Philomachus_pugnax:19.864397):2.471519,(((Calidris_melanotos:18.531155,((Calidris_minuta:6.950256,Calidris_alba:6.950256):7.317397,Calid…
	TREE tree_7003 = ((Glareola_maldivarum:52.805683,((Numenius_phaeopus:15.914873,(Numenius_madagascariensis:4.409672,Numenius_minutus:4.409672):11.505201):24.288195,((Limosa_limosa:10.252971,Limosa_lapponica:10.252971):25.963608,((Arenaria_interpres:29.764484,(((Calidris_tenuirostris:9.255622,Calidris_canutus:9.255622):10.456283,Calidris_acuminata:19.711905):0.412272,(((Calidris_ferruginea:17.47593…
	TREE tree_3081 = ((Glareola_maldivarum:63.698872,(((Numenius_minutus:5.669905,Numenius_madagascariensis:5.669905):10.190851,Numenius_phaeopus:15.860756):25.685154,((Limosa_limosa:12.809336,Limosa_lapponica:12.809336):24.762644,(((((Limicola_falcinellus:18.380426,Philomachus_pugnax:18.380426):1.535064,((Calidris_tenuirostris:5.128117,Calidris_acuminata:5.128117):6.924231,Calidris_canutus:12.052348…
	TREE tree_7562 = ((Glareola_maldivarum:58.911564,((Numenius_phaeopus:20.585257,(Numenius_minutus:5.494795,Numenius_madagascariensis:5.494795):15.090462):25.476624,((Limosa_limosa:15.824702,Limosa_lapponica:15.824702):23.842894,(((Limnodromus_semipalmatus:33.801949,(Gallinago_hardwickii:16.106638,Gallinago_megala:16.106640):17.695311):2.018959,(Actitis_hypoleucos:31.955709,((Xenus_cinereus:27.9044…
	TREE tree_7064 = ((Glareola_maldivarum:69.885918,(((Numenius_minutus:7.685004,Numenius_madagascariensis:7.685004):11.164108,Numenius_phaeopus:18.849112):35.274479,((Limosa_limosa:18.463083,Limosa_lapponica:18.463081):29.127340,(((Limnodromus_semipalmatus:37.238960,(Gallinago_hardwickii:5.112751,Gallinago_megala:5.112751):32.126205):7.354662,((Actitis_hypoleucos:35.786942,((Heteroscelus_brevipes:5…
	TREE tree_7596 = ((Glareola_maldivarum:66.269615,((Numenius_phaeopus:19.159782,(Numenius_minutus:6.423436,Numenius_madagascariensis:6.423436):12.736347):24.499065,((Limosa_limosa:15.297915,Limosa_lapponica:15.297915):26.992226,((Limnodromus_semipalmatus:32.900158,(Gallinago_hardwickii:10.262281,Gallinago_megala:10.262281):22.637878):5.523946,((Arenaria_interpres:30.534641,((Calidris_tenuirostris:…
	TREE tree_9556 = ((Glareola_maldivarum:61.669670,(((Numenius_madagascariensis:4.443541,Numenius_minutus:4.443541):12.346321,Numenius_phaeopus:16.789862):27.562748,(((Arenaria_interpres:29.940365,(((Calidris_tenuirostris:12.140984,Calidris_canutus:12.140984):7.326654,(Philomachus_pugnax:15.662081,Limicola_falcinellus:15.662081):3.805557):0.055333,(((Calidris_acuminata:17.034063,(((Calidris_minuta:…
	TREE tree_2920 = ((Glareola_maldivarum:51.613190,(((Numenius_minutus:5.411553,Numenius_madagascariensis:5.411553):9.692406,Numenius_phaeopus:15.103959):23.716284,((Limosa_limosa:12.384627,Limosa_lapponica:12.384627):23.666935,(((Actitis_hypoleucos:28.676062,((Xenus_cinereus:26.280796,Phalaropus_lobatus:26.280796):1.789471,((((Tringa_stagnatilis:6.922866,Tringa_glareola:6.922866):0.917797,Tringa_t…
	TREE tree_9353 = ((Glareola_maldivarum:56.875237,(((Numenius_minutus:4.986525,Numenius_madagascariensis:4.986525):11.185854,Numenius_phaeopus:16.172379):23.028728,((((((Xenus_cinereus:21.883453,Phalaropus_lobatus:21.883453):3.383791,((Heteroscelus_brevipes:6.182664,Heteroscelus_incanus:6.182664):9.334970,(Tringa_nebularia:14.650380,((Tringa_totanus:7.598652,Tringa_stagnatilis:7.598652):1.044562,T…
	TREE tree_4072 = ((Glareola_maldivarum:59.785099,((Numenius_phaeopus:19.200581,(Numenius_madagascariensis:4.309583,Numenius_minutus:4.309583):14.890997):23.839785,((Limosa_limosa:16.042238,Limosa_lapponica:16.042238):21.856344,((((((Calidris_ferruginea:16.218704,((Calidris_acuminata:9.240985,Calidris_melanotos:9.240985):5.143238,((Calidris_alba:6.233363,Calidris_minuta:6.233363):3.651378,Calidris…
	TREE tree_1826 = ((Glareola_maldivarum:64.602592,(((Numenius_madagascariensis:3.628971,Numenius_minutus:3.628971):12.621702,Numenius_phaeopus:16.250673):27.737682,((((((((Tringa_totanus:10.074942,(Tringa_glareola:9.934491,Tringa_stagnatilis:9.934491):0.140451):6.749890,Tringa_nebularia:16.824833):2.667768,(Heteroscelus_brevipes:8.822315,Heteroscelus_incanus:8.822315):10.670285):10.457534,Actitis_…
	TREE tree_5336 = ((Glareola_maldivarum:57.545868,(((Numenius_madagascariensis:4.517464,Numenius_minutus:4.517464):10.717458,Numenius_phaeopus:15.234921):25.213568,((Limosa_lapponica:14.654476,Limosa_limosa:14.654476):20.626694,(((Limnodromus_semipalmatus:31.859528,(Gallinago_hardwickii:12.538589,Gallinago_megala:12.538589):19.320936):1.310510,(Actitis_hypoleucos:27.084284,((Xenus_cinereus:24.5218…
	TREE tree_8316 = ((Glareola_maldivarum:57.797672,((Numenius_phaeopus:16.047590,(Numenius_minutus:5.753605,Numenius_madagascariensis:5.753605):10.293984):18.858322,(((Arenaria_interpres:25.129932,(((Calidris_tenuirostris:12.809500,Calidris_canutus:12.809500):4.333337,(Philomachus_pugnax:15.770383,Limicola_falcinellus:15.770383):1.372454):0.623235,((Calidris_acuminata:1.780293,Calidris_ferruginea:1…
	TREE tree_8223 = ((Glareola_maldivarum:73.421310,(((Numenius_minutus:4.186793,Numenius_madagascariensis:4.186793):14.084568,Numenius_phaeopus:18.271362):30.317440,(((Arenaria_interpres:36.145512,(((((Calidris_melanotos:15.382398,Calidris_acuminata:15.382398):0.833759,(Calidris_minuta:8.611072,(Calidris_alba:1.054290,Calidris_ruficollis:1.054290):7.556782):7.605084):2.992800,Calidris_subminuta:19.…
	TREE tree_3848 = ((Glareola_maldivarum:51.640522,(((Numenius_minutus:6.071446,Numenius_madagascariensis:6.071446):5.968010,Numenius_phaeopus:12.039457):25.351110,((Limosa_lapponica:12.474509,Limosa_limosa:12.474509):22.509132,(((((((((Calidris_melanotos:12.206271,Calidris_ruficollis:12.206271):0.672440,(Calidris_alba:5.525924,Calidris_minuta:5.525924):7.352787):2.371238,Calidris_subminuta:15.2499…
	TREE tree_5511 = ((Glareola_maldivarum:49.964024,(((Numenius_madagascariensis:2.038612,Numenius_minutus:2.038612):9.689633,Numenius_phaeopus:11.728246):21.368156,((Limosa_lapponica:9.708231,Limosa_limosa:9.708230):20.566376,(((Actitis_hypoleucos:24.518639,((Xenus_cinereus:22.738094,Phalaropus_lobatus:22.738094):0.564754,((Heteroscelus_brevipes:3.585503,Heteroscelus_incanus:3.585503):9.601020,(Tri…
	TREE tree_5753 = ((Glareola_maldivarum:57.600449,((Numenius_phaeopus:16.337654,(Numenius_madagascariensis:2.412539,Numenius_minutus:2.412539):13.925115):22.889690,((Limosa_lapponica:10.820977,Limosa_limosa:10.820976):24.577627,((((Xenus_cinereus:28.811296,Phalaropus_lobatus:28.811296):0.201538,(((Heteroscelus_brevipes:5.284127,Heteroscelus_incanus:5.284127):11.348920,(((Tringa_stagnatilis:5.53123…
	TREE tree_4986 = ((Glareola_maldivarum:70.281876,(((Numenius_minutus:9.408081,Numenius_madagascariensis:9.408081):11.737753,Numenius_phaeopus:21.145832):26.873756,((Limosa_lapponica:17.433060,Limosa_limosa:17.433058):26.542442,((((Calidris_ferruginea:22.759144,((Calidris_acuminata:15.347237,((Calidris_alba:6.023212,Calidris_minuta:6.023212):7.995645,(Calidris_melanotos:1.531053,Calidris_ruficolli…
	TREE tree_7095 = ((Glareola_maldivarum:59.434166,(((Numenius_madagascariensis:6.500562,Numenius_minutus:6.500562):11.126751,Numenius_phaeopus:17.627314):25.758106,((Limosa_limosa:12.934855,Limosa_lapponica:12.934855):26.890812,((Arenaria_interpres:27.637156,((((Calidris_subminuta:16.430588,Calidris_ferruginea:16.430590):0.789161,((Calidris_melanotos:13.700560,Calidris_ruficollis:13.700560):1.1226…
	TREE tree_607 = ((Glareola_maldivarum:58.292698,((Numenius_phaeopus:13.983803,(Numenius_madagascariensis:3.599851,Numenius_minutus:3.599851):10.383952):24.696207,((Limosa_lapponica:14.026366,Limosa_limosa:14.026365):21.846424,(((Actitis_hypoleucos:28.646877,((((Heteroscelus_brevipes:4.060857,Heteroscelus_incanus:4.060857):10.328032,Tringa_nebularia:14.388887):1.083000,((Tringa_glareola:7.433501,T…
	TREE tree_5840 = ((Glareola_maldivarum:52.770031,(((Numenius_minutus:3.327188,Numenius_madagascariensis:3.327188):9.866178,Numenius_phaeopus:13.193366):22.394239,((Limosa_lapponica:10.369711,Limosa_limosa:10.369712):19.981216,(((Limnodromus_semipalmatus:25.391478,(Gallinago_megala:13.199249,Gallinago_hardwickii:13.199249):12.192228):1.810778,(((Xenus_cinereus:23.159145,Phalaropus_lobatus:23.15914…
	TREE tree_9507 = ((Glareola_maldivarum:65.216522,((Numenius_phaeopus:18.422710,(Numenius_madagascariensis:7.042779,Numenius_minutus:7.042779):11.379932):28.501471,(((Arenaria_interpres:35.249542,(((Calidris_tenuirostris:14.215101,Calidris_canutus:14.215101):8.035897,(Philomachus_pugnax:20.367926,Limicola_falcinellus:20.367926):1.883073):2.088323,((Calidris_subminuta:20.527052,Calidris_ferruginea:…
	TREE tree_3731 = ((Glareola_maldivarum:62.414989,(((Numenius_madagascariensis:5.301367,Numenius_minutus:5.301367):10.856152,Numenius_phaeopus:16.157518):27.641422,((Limosa_limosa:16.026934,Limosa_lapponica:16.026934):22.505407,(((((Xenus_cinereus:26.422373,Phalaropus_lobatus:26.422371):3.178415,((Tringa_nebularia:16.852520,((Tringa_totanus:8.677194,Tringa_stagnatilis:8.677194):3.112652,Tringa_gla…
	TREE tree_5401 = ((Glareola_maldivarum:65.516197,(((Numenius_minutus:5.040118,Numenius_madagascariensis:5.040118):11.310539,Numenius_phaeopus:16.350657):29.859222,((Limosa_limosa:15.791918,Limosa_lapponica:15.791917):26.763145,(((((((Tringa_glareola:7.495430,Tringa_totanus:7.495430):0.042927,Tringa_stagnatilis:7.538356):10.819448,(Tringa_nebularia:17.974087,(Heteroscelus_brevipes:8.452724,Heteros…
	TREE tree_2167 = ((Glareola_maldivarum:51.748703,((Numenius_phaeopus:16.366770,(Numenius_minutus:4.547572,Numenius_madagascariensis:4.547572):11.819199):19.203873,((Limosa_lapponica:9.888765,Limosa_limosa:9.888765):21.326561,((((Xenus_cinereus:24.782909,Phalaropus_lobatus:24.782911):0.916960,(((Heteroscelus_brevipes:5.888660,Heteroscelus_incanus:5.888660):8.165433,(((Tringa_totanus:5.502575,Tring…
	TREE tree_9376 = ((Glareola_maldivarum:55.258232,(((Numenius_minutus:4.822531,Numenius_madagascariensis:4.822531):8.863748,Numenius_phaeopus:13.686277):24.776310,(((((((Heteroscelus_brevipes:7.404972,Heteroscelus_incanus:7.404972):8.204096,(Tringa_nebularia:14.110718,((Tringa_stagnatilis:9.135990,Tringa_glareola:9.135990):0.497764,Tringa_totanus:9.633754):4.476965):1.498349):12.299206,(Xenus_cine…
	TREE tree_9843 = ((Glareola_maldivarum:64.178040,(((Numenius_madagascariensis:4.619673,Numenius_minutus:4.619673):11.181177,Numenius_phaeopus:15.800850):26.128056,((Limosa_limosa:12.669430,Limosa_lapponica:12.669430):25.947392,(((Limnodromus_semipalmatus:30.963329,(Gallinago_hardwickii:10.780003,Gallinago_megala:10.780004):20.183325):3.220704,(Actitis_hypoleucos:31.472576,((Xenus_cinereus:29.4142…
	TREE tree_9817 = ((Glareola_maldivarum:63.819992,((Numenius_phaeopus:18.073330,(Numenius_madagascariensis:7.507854,Numenius_minutus:7.507854):10.565475):29.306057,(((((((Heteroscelus_brevipes:9.294143,Heteroscelus_incanus:9.294143):9.567598,((Tringa_glareola:10.171988,(Tringa_stagnatilis:9.187650,Tringa_totanus:9.187650):0.984338):5.680350,Tringa_nebularia:15.852338):3.009404):13.925076,Actitis_h…
	TREE tree_6816 = ((Glareola_maldivarum:56.897396,((Numenius_phaeopus:14.669204,(Numenius_minutus:4.645096,Numenius_madagascariensis:4.645096):10.024108):25.584471,(((((Xenus_cinereus:26.903414,Phalaropus_lobatus:26.903414):2.041187,(Actitis_hypoleucos:27.407862,((Heteroscelus_brevipes:6.050645,Heteroscelus_incanus:6.050645):9.430800,(((Tringa_glareola:6.848657,Tringa_stagnatilis:6.848657):0.58256…
	TREE tree_8997 = ((Glareola_maldivarum:60.790588,(((Numenius_minutus:4.468093,Numenius_madagascariensis:4.468094):9.999057,Numenius_phaeopus:14.467151):25.190216,((((Arenaria_interpres:25.481245,(((Calidris_subminuta:16.035103,Calidris_ferruginea:16.035103):0.292059,((Calidris_melanotos:11.110174,(Calidris_alba:5.984214,Calidris_minuta:5.984214):5.125960):0.584578,(Calidris_acuminata:7.620407,Cal…
	TREE tree_3342 = ((Glareola_maldivarum:67.832428,((Numenius_phaeopus:16.598253,(Numenius_madagascariensis:5.766744,Numenius_minutus:5.766744):10.831509):33.229706,((Limosa_limosa:12.002223,Limosa_lapponica:12.002223):30.696953,(((((Calidris_acuminata:0.995878,Calidris_ferruginea:0.995878):15.606079,(Calidris_subminuta:15.843614,(Calidris_melanotos:13.890018,((Calidris_minuta:8.828956,Calidris_alb…
	TREE tree_5398 = ((Glareola_maldivarum:59.427296,(((Numenius_madagascariensis:5.886055,Numenius_minutus:5.886055):12.352106,Numenius_phaeopus:18.238161):28.632034,(((Arenaria_interpres:30.702881,(((Calidris_tenuirostris:12.823515,Calidris_canutus:12.823515):4.519729,(Philomachus_pugnax:15.687570,Limicola_falcinellus:15.687570):1.655674):1.364004,((Calidris_ferruginea:16.614843,(Calidris_ruficolli…
	TREE tree_4780 = ((Glareola_maldivarum:52.130844,(((Numenius_minutus:6.614989,Numenius_madagascariensis:6.614989):10.785480,Numenius_phaeopus:17.400471):17.130867,((Limosa_limosa:10.768064,Limosa_lapponica:10.768064):21.246185,((((Gallinago_megala:1.576203,Gallinago_hardwickii:1.576203):23.287416,Limnodromus_semipalmatus:24.863619):2.688818,(((Xenus_cinereus:19.145548,Phalaropus_lobatus:19.145546…
	TREE tree_9710 = ((Glareola_maldivarum:53.383736,((Numenius_phaeopus:16.620541,(Numenius_madagascariensis:4.911994,Numenius_minutus:4.911994):11.708546):22.487457,((Limosa_limosa:18.316378,Limosa_lapponica:18.316380):17.378036,((Arenaria_interpres:27.937653,((Philomachus_pugnax:17.431707,Limicola_falcinellus:17.431707):2.249030,((Calidris_subminuta:18.574286,((Calidris_ferruginea:16.079752,Calidr…
	TREE tree_4747 = ((Glareola_maldivarum:52.201187,((Numenius_phaeopus:14.099858,(Numenius_madagascariensis:4.701009,Numenius_minutus:4.701009):9.398849):19.599176,((Limosa_limosa:11.765102,Limosa_lapponica:11.765102):18.466461,((((((Calidris_ruficollis:7.659976,Calidris_ferruginea:7.659976):7.023338,((Calidris_subminuta:12.332249,(Calidris_melanotos:9.525793,Calidris_acuminata:9.525794):2.806455):…
	TREE tree_7909 = ((Glareola_maldivarum:57.288754,((Numenius_phaeopus:14.123505,(Numenius_minutus:4.119538,Numenius_madagascariensis:4.119538):10.003967):28.113560,(((Arenaria_interpres:34.759418,(((Calidris_canutus:12.265752,Calidris_tenuirostris:12.265753):6.308429,(Philomachus_pugnax:17.603861,Limicola_falcinellus:17.603861):0.970320):1.931855,(Calidris_subminuta:18.806726,(Calidris_acuminata:1…
	TREE tree_2734 = ((Glareola_maldivarum:57.814259,((Numenius_phaeopus:11.648762,(Numenius_minutus:5.738320,Numenius_madagascariensis:5.738320):5.910442):31.809505,((Limosa_limosa:17.274475,Limosa_lapponica:17.274475):23.846697,((((Gallinago_megala:9.856297,Gallinago_hardwickii:9.856297):16.939905,Limnodromus_semipalmatus:26.796204):6.763222,((Actitis_hypoleucos:28.818138,((Tringa_nebularia:15.1451…
	TREE tree_3604 = ((Glareola_maldivarum:63.413429,(((Numenius_madagascariensis:3.888383,Numenius_minutus:3.888383):10.807201,Numenius_phaeopus:14.695585):24.348389,((Limosa_limosa:17.035765,Limosa_lapponica:17.035765):17.245289,(((((Calidris_canutus:8.208238,Calidris_tenuirostris:8.208238):8.152993,(Limicola_falcinellus:14.757696,Philomachus_pugnax:14.757696):1.603534):0.911915,(((Calidris_ruficol…
	TREE tree_1267 = ((Glareola_maldivarum:54.426468,(((Numenius_madagascariensis:6.313523,Numenius_minutus:6.313523):6.820257,Numenius_phaeopus:13.133780):21.963512,((Limosa_lapponica:15.120070,Limosa_limosa:15.120070):16.537010,((((Gallinago_megala:11.016617,Gallinago_hardwickii:11.016617):15.673989,Limnodromus_semipalmatus:26.690605):1.832366,(((Xenus_cinereus:23.403530,Phalaropus_lobatus:23.40353…
	TREE tree_5025 = ((Glareola_maldivarum:57.916832,((Numenius_phaeopus:10.655949,(Numenius_madagascariensis:4.027232,Numenius_minutus:4.027232):6.628717):30.609489,(((((Gallinago_megala:11.007704,Gallinago_hardwickii:11.007704):16.137346,Limnodromus_semipalmatus:27.145050):4.591609,((((Tringa_nebularia:16.106363,((Tringa_totanus:6.922315,Tringa_glareola:6.922315):3.227015,Tringa_stagnatilis:10.1493…
	TREE tree_9317 = ((Glareola_maldivarum:70.182259,(((Numenius_minutus:6.128525,Numenius_madagascariensis:6.128525):19.266842,Numenius_phaeopus:25.395367):29.557362,(((((Gallinago_megala:18.215820,Gallinago_hardwickii:18.215822):18.802252,Limnodromus_semipalmatus:37.018074):5.667828,((((((Tringa_glareola:8.622853,Tringa_stagnatilis:8.622853):0.184922,Tringa_totanus:8.807775):9.297857,Tringa_nebular…
	TREE tree_4545 = ((Glareola_maldivarum:58.446007,((Numenius_phaeopus:15.370244,(Numenius_madagascariensis:6.198438,Numenius_minutus:6.198438):9.171805):25.457874,(((((Gallinago_hardwickii:12.433588,Gallinago_megala:12.433586):17.043756,Limnodromus_semipalmatus:29.477343):3.326885,((((Tringa_nebularia:14.513422,(Tringa_stagnatilis:7.897301,(Tringa_glareola:6.035306,Tringa_totanus:6.035306):1.86199…
	TREE tree_5269 = ((Glareola_maldivarum:51.509243,((Numenius_phaeopus:14.726994,(Numenius_minutus:4.064559,Numenius_madagascariensis:4.064559):10.662435):22.334953,((Limosa_limosa:11.858056,Limosa_lapponica:11.858056):21.941868,(((Limnodromus_semipalmatus:25.690098,(Gallinago_hardwickii:10.610392,Gallinago_megala:10.610392):15.079706):1.856067,(((((Tringa_glareola:4.626112,(Tringa_totanus:3.919332…
	TREE tree_6995 = ((Glareola_maldivarum:64.426743,((Numenius_phaeopus:15.551892,(Numenius_minutus:4.908891,Numenius_madagascariensis:4.908891):10.643001):29.090485,(((((Gallinago_megala:4.863400,Gallinago_hardwickii:4.863400):30.855974,Limnodromus_semipalmatus:35.719376):0.721487,((((Heteroscelus_brevipes:9.606548,Heteroscelus_incanus:9.606548):8.506614,(((Tringa_stagnatilis:6.934506,Tringa_glareo…
	TREE tree_5294 = ((Glareola_maldivarum:74.628311,(((Numenius_madagascariensis:7.541857,Numenius_minutus:7.541857):11.927042,Numenius_phaeopus:19.468899):34.229294,(((((Xenus_cinereus:34.753761,Phalaropus_lobatus:34.753761):1.593807,(((Heteroscelus_brevipes:8.340935,Heteroscelus_incanus:8.340935):13.476999,(((Tringa_totanus:9.817401,Tringa_glareola:9.817401):1.687763,Tringa_stagnatilis:11.505164):…
	TREE tree_3159 = ((Glareola_maldivarum:48.136078,((Numenius_phaeopus:13.438824,(Numenius_minutus:2.972359,Numenius_madagascariensis:2.972359):10.466465):18.862000,((Limosa_limosa:12.001858,Limosa_lapponica:12.001858):16.782249,((((Gallinago_megala:10.083933,Gallinago_hardwickii:10.083933):10.576636,Limnodromus_semipalmatus:20.660568):5.343484,(((((Tringa_stagnatilis:6.728362,(Tringa_totanus:6.722…
	TREE tree_609 = ((Glareola_maldivarum:59.014229,(((Numenius_madagascariensis:5.553712,Numenius_minutus:5.553712):8.852411,Numenius_phaeopus:14.406124):24.397799,((Limosa_limosa:12.821601,Limosa_lapponica:12.821601):23.936275,(((Limnodromus_semipalmatus:28.730585,(Gallinago_megala:14.508420,Gallinago_hardwickii:14.508420):14.222164):3.475627,((Xenus_cinereus:27.673435,Phalaropus_lobatus:27.673435)…
	TREE tree_4100 = ((Glareola_maldivarum:53.090855,(((Numenius_madagascariensis:5.138560,Numenius_minutus:5.138560):8.614855,Numenius_phaeopus:13.753414):20.064247,((Limosa_lapponica:12.358388,Limosa_limosa:12.358388):19.794662,(((Actitis_hypoleucos:25.655479,((Tringa_nebularia:13.512708,(((Tringa_glareola:7.122562,Tringa_stagnatilis:7.122562):1.086482,Tringa_totanus:8.209044):4.289979,(Heteroscelu…
	TREE tree_4666 = ((Glareola_maldivarum:57.987598,((Numenius_phaeopus:14.554876,(Numenius_madagascariensis:4.757292,Numenius_minutus:4.757292):9.797585):26.955631,((Limosa_limosa:18.060421,Limosa_lapponica:18.060421):19.375629,(((((((Calidris_ruficollis:7.384811,Calidris_subminuta:7.384811):9.389162,Calidris_ferruginea:16.773973):2.560548,((Calidris_melanotos:11.906550,Calidris_acuminata:11.906550…
	TREE tree_538 = ((Glareola_maldivarum:55.298439,(((Numenius_madagascariensis:4.435195,Numenius_minutus:4.435195):11.940844,Numenius_phaeopus:16.376038):22.284931,((((Actitis_hypoleucos:25.795898,(((((Tringa_stagnatilis:6.617184,Tringa_totanus:6.617184):1.609588,Tringa_glareola:8.226772):6.627754,Tringa_nebularia:14.854526):0.785634,(Heteroscelus_brevipes:6.155391,Heteroscelus_incanus:6.155391):9.…
	TREE tree_3720 = ((Glareola_maldivarum:57.516834,((Numenius_phaeopus:13.861392,(Numenius_madagascariensis:4.959282,Numenius_minutus:4.959282):8.902110):27.149750,((Limosa_lapponica:13.889612,Limosa_limosa:13.889612):22.964411,((((Xenus_cinereus:20.486992,Phalaropus_lobatus:20.486992):4.927943,(((Tringa_nebularia:13.879944,(Heteroscelus_brevipes:6.866142,Heteroscelus_incanus:6.866142):7.013803):2.…
	TREE tree_3739 = ((Glareola_maldivarum:53.723850,(((Numenius_minutus:1.539098,Numenius_madagascariensis:1.539098):8.879642,Numenius_phaeopus:10.418739):26.180981,(((((Xenus_cinereus:24.251539,Phalaropus_lobatus:24.251537):3.353732,(((Heteroscelus_brevipes:8.530854,Heteroscelus_incanus:8.530854):7.007341,(Tringa_nebularia:13.703346,((Tringa_stagnatilis:7.870067,Tringa_glareola:7.870067):0.284557,T…
	TREE tree_2383 = ((Glareola_maldivarum:57.547916,((Numenius_phaeopus:14.581680,(Numenius_madagascariensis:6.147770,Numenius_minutus:6.147770):8.433910):27.548601,((Limosa_limosa:13.954220,Limosa_lapponica:13.954219):22.805607,((((Actitis_hypoleucos:26.407475,(((Tringa_stagnatilis:9.360992,(Tringa_totanus:7.857786,Tringa_glareola:7.857786):1.503207):5.471293,Tringa_nebularia:14.832286):3.565900,(H…
	TREE tree_3660 = ((Glareola_maldivarum:62.018784,(((Numenius_minutus:6.689749,Numenius_madagascariensis:6.689749):5.092346,Numenius_phaeopus:11.782095):33.899914,(((((Gallinago_hardwickii:13.688331,Gallinago_megala:13.688332):19.874392,Limnodromus_semipalmatus:33.562721):3.250362,(Actitis_hypoleucos:33.903301,((Xenus_cinereus:31.474182,Phalaropus_lobatus:31.474180):2.266384,((Tringa_nebularia:14.…
	TREE tree_1693 = ((Glareola_maldivarum:58.559330,((Numenius_phaeopus:16.127869,(Numenius_madagascariensis:6.962083,Numenius_minutus:6.962083):9.165786):24.172970,((((Actitis_hypoleucos:30.415413,(((Tringa_nebularia:13.945695,((Tringa_stagnatilis:7.032598,Tringa_totanus:7.032599):1.250720,Tringa_glareola:8.283319):5.662375):1.428359,(Heteroscelus_brevipes:5.761777,Heteroscelus_incanus:5.761777):9.…
	TREE tree_3461 = ((Glareola_maldivarum:65.509201,((Numenius_phaeopus:17.107904,(Numenius_minutus:4.847067,Numenius_madagascariensis:4.847067):12.260838):25.966446,((Limosa_limosa:12.793149,Limosa_lapponica:12.793149):25.804871,(((Gallinago_hardwickii:15.111414,Gallinago_megala:15.111413):14.642090,Limnodromus_semipalmatus:29.753502):5.777822,(((Actitis_hypoleucos:28.371868,(((Tringa_stagnatilis:1…
	TREE tree_1414 = ((Glareola_maldivarum:55.095970,(((Numenius_madagascariensis:7.382265,Numenius_minutus:7.382265):9.361276,Numenius_phaeopus:16.743542):27.067509,((Limosa_limosa:13.087379,Limosa_lapponica:13.087379):23.886129,((((Calidris_ferruginea:14.961284,((Calidris_canutus:8.423954,Calidris_tenuirostris:8.423954):5.365860,(Limicola_falcinellus:10.653361,Philomachus_pugnax:10.653361):3.136452…
	TREE tree_580 = ((Glareola_maldivarum:52.662086,((Numenius_phaeopus:13.680799,(Numenius_madagascariensis:3.099690,Numenius_minutus:3.099690):10.581110):23.720058,(((((Gallinago_megala:0.898203,Gallinago_hardwickii:0.898203):26.927242,Limnodromus_semipalmatus:27.825445):2.175923,((((Heteroscelus_brevipes:4.636422,Heteroscelus_incanus:4.636422):12.501039,(Tringa_nebularia:12.194067,(Tringa_stagnati…
	TREE tree_224 = ((Glareola_maldivarum:60.557819,((Numenius_phaeopus:10.470621,(Numenius_madagascariensis:3.196640,Numenius_minutus:3.196640):7.273980):31.283173,((Limosa_limosa:13.301955,Limosa_lapponica:13.301956):24.931015,((Arenaria_interpres:25.102692,(((Calidris_subminuta:14.239326,(Calidris_ruficollis:12.958641,((Calidris_minuta:8.174954,Calidris_alba:8.174954):4.461349,Calidris_melanotos:1…
	TREE tree_9208 = ((Glareola_maldivarum:66.285614,((Numenius_phaeopus:19.710234,(Numenius_madagascariensis:5.467278,Numenius_minutus:5.467278):14.242956):31.155375,((Limosa_limosa:15.423860,Limosa_lapponica:15.423860):30.719444,((Limnodromus_semipalmatus:38.891197,(Gallinago_megala:14.437069,Gallinago_hardwickii:14.437069):24.454130):5.311042,((Arenaria_interpres:31.166630,(((Calidris_tenuirostris…
	TREE tree_1094 = ((Glareola_maldivarum:48.135406,(((Numenius_minutus:4.728639,Numenius_madagascariensis:4.728639):7.945625,Numenius_phaeopus:12.674265):18.898785,(((((((Limicola_falcinellus:12.027514,Philomachus_pugnax:12.027514):1.322625,(Calidris_canutus:8.524371,Calidris_tenuirostris:8.524371):4.825768):0.000083,(((Calidris_ruficollis:9.048778,((Calidris_minuta:5.371572,Calidris_alba:5.371572)…
	TREE tree_9092 = ((Glareola_maldivarum:56.962193,((Numenius_phaeopus:14.844158,(Numenius_minutus:4.890058,Numenius_madagascariensis:4.890059):9.954100):26.571053,((Limosa_limosa:18.307383,Limosa_lapponica:18.307383):16.242762,((Arenaria_interpres:24.291185,((((((Calidris_acuminata:6.385314,Calidris_ruficollis:6.385314):5.812728,(Calidris_alba:5.757819,Calidris_minuta:5.757819):6.440223):0.472475,…
	TREE tree_4309 = ((Glareola_maldivarum:48.368637,((Numenius_phaeopus:13.446692,(Numenius_madagascariensis:5.367912,Numenius_minutus:5.367912):8.078781):21.696831,(((Arenaria_interpres:23.864250,(((Calidris_acuminata:0.402772,Calidris_tenuirostris:0.402772):9.813083,Calidris_canutus:10.215856):7.243827,((((Calidris_ruficollis:11.932650,Calidris_melanotos:11.932650):0.010881,(Calidris_minuta:6.0055…
	TREE tree_836 = ((Glareola_maldivarum:64.280266,((Numenius_phaeopus:16.842888,(Numenius_minutus:5.060618,Numenius_madagascariensis:5.060618):11.782270):28.147482,((Limosa_limosa:14.840845,Limosa_lapponica:14.840845):24.852451,((Arenaria_interpres:29.445000,(((Limicola_falcinellus:15.211958,Philomachus_pugnax:15.211958):2.162738,((Calidris_ferruginea:12.704805,Calidris_subminuta:12.704805):2.68640…
	TREE tree_6538 = ((Glareola_maldivarum:52.101055,((Numenius_phaeopus:13.346107,(Numenius_minutus:6.745438,Numenius_madagascariensis:6.745438):6.600668):20.232561,((Limosa_lapponica:9.688818,Limosa_limosa:9.688818):21.267200,((Arenaria_interpres:24.940971,(((Calidris_tenuirostris:10.129161,Calidris_canutus:10.129162):6.691955,(Limicola_falcinellus:16.301474,Philomachus_pugnax:16.301474):0.519644):…
	TREE tree_9640 = ((Glareola_maldivarum:46.573528,(((Numenius_madagascariensis:4.432428,Numenius_minutus:4.432428):7.433399,Numenius_phaeopus:11.865827):21.363750,((((((((Tringa_stagnatilis:7.870935,(Tringa_glareola:7.758412,Tringa_totanus:7.758412):0.112523):2.494040,Tringa_nebularia:10.364975):0.774794,(Heteroscelus_brevipes:3.425520,Heteroscelus_incanus:3.425520):7.714248):12.219739,Actitis_hyp…
	TREE tree_6115 = ((Glareola_maldivarum:55.182537,((Numenius_phaeopus:13.116219,(Numenius_minutus:1.996303,Numenius_madagascariensis:1.996303):11.119916):24.936911,(((Arenaria_interpres:27.647495,((Calidris_canutus:10.767850,Calidris_tenuirostris:10.767850):5.549988,((Philomachus_pugnax:11.808702,Limicola_falcinellus:11.808702):4.142088,(Calidris_ferruginea:13.666980,((Calidris_acuminata:3.467931,…
	TREE tree_3176 = ((Glareola_maldivarum:51.302483,((Numenius_phaeopus:14.355326,(Numenius_minutus:4.151800,Numenius_madagascariensis:4.151800):10.203526):21.109482,((Limosa_lapponica:10.274796,Limosa_limosa:10.274796):20.320654,((((((((Tringa_totanus:7.070036,Tringa_stagnatilis:7.070036):0.135797,Tringa_glareola:7.205833):5.266857,Tringa_nebularia:12.472691):0.975739,(Heteroscelus_brevipes:8.02299…
	TREE tree_7726 = ((Glareola_maldivarum:62.181282,(((Numenius_minutus:6.710909,Numenius_madagascariensis:6.710909):9.471088,Numenius_phaeopus:16.181997):27.684715,(((Arenaria_interpres:31.984447,(((((Calidris_melanotos:14.652444,(Calidris_minuta:9.508481,Calidris_alba:9.508481):5.143963):3.466023,(Calidris_subminuta:15.554818,Calidris_ruficollis:15.554817):2.563649):0.155560,Calidris_ferruginea:18…
	TREE tree_1790 = ((Glareola_maldivarum:54.908798,(((Numenius_madagascariensis:4.936163,Numenius_minutus:4.936163):9.184067,Numenius_phaeopus:14.120230):22.897276,(((((((Tringa_totanus:5.229689,(Tringa_stagnatilis:5.087316,Tringa_glareola:5.087316):0.142373):11.362531,((Heteroscelus_brevipes:7.136568,Heteroscelus_incanus:7.136568):8.458352,Tringa_nebularia:15.594920):0.997299):8.720785,Actitis_hyp…
	TREE tree_1917 = ((Glareola_maldivarum:62.337727,((Numenius_phaeopus:12.048985,(Numenius_madagascariensis:4.856463,Numenius_minutus:4.856464):7.192520):37.025845,((Limosa_limosa:16.668076,Limosa_lapponica:16.668077):26.483809,(((Gallinago_hardwickii:15.005892,Gallinago_megala:15.005892):17.594450,Limnodromus_semipalmatus:32.600342):7.691155,((Actitis_hypoleucos:33.858582,((Xenus_cinereus:32.30475…
	TREE tree_9491 = ((Glareola_maldivarum:61.950329,((Numenius_phaeopus:15.336103,(Numenius_minutus:6.061325,Numenius_madagascariensis:6.061325):9.274779):28.711937,((Limosa_limosa:14.536157,Limosa_lapponica:14.536157):24.429668,((Arenaria_interpres:30.827206,((Limicola_falcinellus:18.718910,Philomachus_pugnax:18.718910):0.917604,((Calidris_canutus:10.729799,Calidris_tenuirostris:10.729799):7.635119…
	TREE tree_6196 = ((Glareola_maldivarum:58.170563,((Numenius_phaeopus:16.337233,(Numenius_madagascariensis:5.645175,Numenius_minutus:5.645174):10.692058):24.958595,((Limosa_lapponica:13.328436,Limosa_limosa:13.328436):24.434490,((((Xenus_cinereus:26.175331,Phalaropus_lobatus:26.175329):4.797707,(((Heteroscelus_brevipes:11.121004,Heteroscelus_incanus:11.121004):6.189959,(((Tringa_stagnatilis:5.5717…
	TREE tree_4575 = ((Glareola_maldivarum:61.540878,((Numenius_phaeopus:13.898499,(Numenius_madagascariensis:7.375241,Numenius_minutus:7.375242):6.523257):29.657602,((Limosa_lapponica:17.859896,Limosa_limosa:17.859896):22.103249,(((((Limicola_falcinellus:18.803827,Philomachus_pugnax:18.803827):2.212373,((((Calidris_minuta:6.426412,Calidris_alba:6.426412):7.814644,Calidris_melanotos:14.241055):3.2364…
	TREE tree_8955 = ((Glareola_maldivarum:59.171600,((Numenius_phaeopus:14.572857,(Numenius_madagascariensis:6.102131,Numenius_minutus:6.102131):8.470726):26.836494,((Limosa_limosa:15.454969,Limosa_lapponica:15.454968):20.508183,((Arenaria_interpres:25.361765,((((Calidris_melanotos:13.637129,((Calidris_ruficollis:0.512910,Calidris_minuta:0.512910):8.876935,Calidris_alba:9.389845):4.247284):1.899400,…
	TREE tree_6193 = ((Glareola_maldivarum:50.813965,((Numenius_phaeopus:11.201268,(Numenius_minutus:4.993310,Numenius_madagascariensis:4.993310):6.207958):24.519173,((Limosa_limosa:11.070217,Limosa_lapponica:11.070216):20.646086,((Arenaria_interpres:23.959915,((Limicola_falcinellus:13.658776,Philomachus_pugnax:13.658776):2.133241,((Calidris_tenuirostris:9.503354,Calidris_canutus:9.503354):5.411508,(…
	TREE tree_9537 = ((Glareola_maldivarum:57.303185,((Numenius_phaeopus:12.163699,(Numenius_minutus:4.388554,Numenius_madagascariensis:4.388554):7.775145):31.757248,((Limosa_limosa:12.866545,Limosa_lapponica:12.866545):25.194439,(((Limnodromus_semipalmatus:31.130039,(Gallinago_hardwickii:13.662048,Gallinago_megala:13.662048):17.467989):4.537326,(((Tringa_nebularia:17.878475,((Tringa_totanus:9.372747…
	TREE tree_940 = ((Glareola_maldivarum:46.057457,(((Numenius_madagascariensis:3.947966,Numenius_minutus:3.947966):3.587273,Numenius_phaeopus:7.535239):22.602501,((Limosa_limosa:12.091931,Limosa_lapponica:12.091931):15.607879,((Arenaria_interpres:18.899630,((((Calidris_melanotos:9.383324,((Calidris_minuta:6.786827,Calidris_alba:6.786827):0.938622,Calidris_ruficollis:7.725450):1.657874):1.605204,Cal…
	TREE tree_7300 = ((Glareola_maldivarum:72.912079,((Numenius_phaeopus:21.298107,(Numenius_minutus:6.201044,Numenius_madagascariensis:6.201044):15.097063):28.520824,((Limosa_lapponica:16.137671,Limosa_limosa:16.137671):27.828981,(((((((Heteroscelus_brevipes:8.172362,Heteroscelus_incanus:8.172362):10.731268,(Tringa_stagnatilis:9.855207,(Tringa_totanus:8.400823,Tringa_glareola:8.400823):1.454385):9.0…
	TREE tree_3017 = ((Glareola_maldivarum:63.348900,((Numenius_phaeopus:20.976246,(Numenius_minutus:6.963958,Numenius_madagascariensis:6.963958):14.012286):19.094543,((((Actitis_hypoleucos:30.660683,((Xenus_cinereus:26.652073,Phalaropus_lobatus:26.652073):2.287931,(Tringa_nebularia:14.584610,((Tringa_totanus:8.351268,(Tringa_stagnatilis:6.023452,Tringa_glareola:6.023452):2.327816):6.141854,(Heterosc…
	TREE tree_9480 = ((Glareola_maldivarum:54.150803,(((Numenius_madagascariensis:3.745385,Numenius_minutus:3.745385):10.698217,Numenius_phaeopus:14.443603):25.472960,((Limosa_lapponica:13.087082,Limosa_limosa:13.087082):22.703192,(((Arenaria_interpres:27.916275,((Calidris_canutus:10.721489,Calidris_tenuirostris:10.721489):7.269361,(((Calidris_subminuta:14.603211,(Calidris_ruficollis:10.474987,Calidr…
	TREE tree_198 = ((Glareola_maldivarum:58.257301,(((Numenius_madagascariensis:6.011283,Numenius_minutus:6.011283):11.906850,Numenius_phaeopus:17.918133):23.769581,((Limosa_limosa:14.908331,Limosa_lapponica:14.908330):20.777769,((Arenaria_interpres:26.166039,((Calidris_subminuta:16.347654,(Calidris_ferruginea:15.381110,(((Calidris_alba:10.823521,(Calidris_minuta:5.749701,Calidris_ruficollis:5.74970…
	TREE tree_2528 = ((Glareola_maldivarum:61.084942,(((Numenius_minutus:5.984883,Numenius_madagascariensis:5.984883):8.483134,Numenius_phaeopus:14.468017):27.299862,((Limosa_lapponica:14.843383,Limosa_limosa:14.843383):24.695566,(((((Xenus_cinereus:25.457050,Phalaropus_lobatus:25.457050):2.734801,((Heteroscelus_brevipes:6.365037,Heteroscelus_incanus:6.365037):11.091221,(((Tringa_stagnatilis:9.785059…
	TREE tree_1002 = ((Glareola_maldivarum:40.972599,((Numenius_phaeopus:11.516617,(Numenius_madagascariensis:3.470958,Numenius_minutus:3.470959):8.045658):19.391979,((Limosa_limosa:11.284752,Limosa_lapponica:11.284752):15.903486,((((Gallinago_megala:9.866796,Gallinago_hardwickii:9.866796):13.155117,Limnodromus_semipalmatus:23.021912):1.817524,(Actitis_hypoleucos:19.977858,((Tringa_nebularia:9.365822…
	TREE tree_5067 = ((Glareola_maldivarum:46.495270,((Numenius_phaeopus:13.445286,(Numenius_madagascariensis:3.775832,Numenius_minutus:3.775832):9.669455):17.288254,((Limosa_limosa:11.166924,Limosa_lapponica:11.166924):18.272655,((((Xenus_cinereus:23.570732,Phalaropus_lobatus:23.570732):0.991042,(((Heteroscelus_brevipes:6.453910,Heteroscelus_incanus:6.453910):7.147187,((Tringa_glareola:8.396507,(Tri…
	TREE tree_8913 = ((Glareola_maldivarum:65.305809,((Numenius_phaeopus:19.897911,(Numenius_minutus:5.766281,Numenius_madagascariensis:5.766281):14.131629):25.846867,((Limosa_lapponica:13.590820,Limosa_limosa:13.590820):25.091291,((((((Heteroscelus_brevipes:7.710167,Heteroscelus_incanus:7.710167):11.398569,(Tringa_nebularia:18.366032,(Tringa_glareola:11.610196,(Tringa_stagnatilis:11.573844,Tringa_to…
	TREE tree_2498 = ((Glareola_maldivarum:58.323799,(((Numenius_madagascariensis:4.269889,Numenius_minutus:4.269889):10.461626,Numenius_phaeopus:14.731515):26.472532,(((((Gallinago_hardwickii:15.872057,Gallinago_megala:15.872057):14.550873,Limnodromus_semipalmatus:30.422930):2.816790,(((Tringa_nebularia:14.934770,((Heteroscelus_brevipes:7.563013,Heteroscelus_incanus:7.563013):6.715842,((Tringa_totan…
	TREE tree_3987 = ((Glareola_maldivarum:54.686279,((Numenius_phaeopus:14.683447,(Numenius_madagascariensis:4.248810,Numenius_minutus:4.248810):10.434637):25.162628,((Limosa_lapponica:14.144520,Limosa_limosa:14.144520):20.159702,(((Gallinago_hardwickii:11.821526,Gallinago_megala:11.821526):16.835945,Limnodromus_semipalmatus:28.657471):3.014140,((Actitis_hypoleucos:24.920694,(((Heteroscelus_brevipes…
	TREE tree_3504 = ((Glareola_maldivarum:60.340748,(((Numenius_madagascariensis:5.798025,Numenius_minutus:5.798025):9.645582,Numenius_phaeopus:15.443605):29.952843,((((Actitis_hypoleucos:33.141029,((Heteroscelus_brevipes:8.867023,Heteroscelus_incanus:8.867023):9.176987,((Tringa_stagnatilis:10.223948,(Tringa_totanus:9.400813,Tringa_glareola:9.400813):0.823134):6.576674,Tringa_nebularia:16.800621):1.…
	TREE tree_2357 = ((Glareola_maldivarum:55.998940,(((Numenius_minutus:6.252317,Numenius_madagascariensis:6.252318):5.651011,Numenius_phaeopus:11.903330):25.204201,((Limosa_lapponica:14.903248,Limosa_limosa:14.903248):17.652258,(((((Calidris_canutus:11.141962,Calidris_tenuirostris:11.141963):4.525061,((Calidris_ferruginea:13.873158,((Calidris_melanotos:12.942040,(Calidris_ruficollis:12.089329,(Cali…
	TREE tree_3255 = ((Glareola_maldivarum:56.054916,((Numenius_phaeopus:12.545064,(Numenius_minutus:4.575755,Numenius_madagascariensis:4.575755):7.969309):24.722794,(((Arenaria_interpres:26.419859,((Limicola_falcinellus:14.343162,Philomachus_pugnax:14.343162):1.904444,((Calidris_tenuirostris:9.705094,(Calidris_canutus:7.969831,Calidris_acuminata:7.969831):1.735262):6.034247,(Calidris_ferruginea:14.0…
	TREE tree_2751 = ((Glareola_maldivarum:44.863884,((Numenius_phaeopus:12.331442,(Numenius_minutus:3.114861,Numenius_madagascariensis:3.114861):9.216581):15.715936,(((((Xenus_cinereus:18.807707,Phalaropus_lobatus:18.807707):2.758540,((Tringa_nebularia:12.500473,(((Tringa_glareola:4.827713,Tringa_totanus:4.827713):0.812158,Tringa_stagnatilis:5.639871):6.785034,(Heteroscelus_brevipes:3.986153,Heteros…
	TREE tree_1488 = ((Glareola_maldivarum:49.481873,((Numenius_phaeopus:11.722893,(Numenius_minutus:3.956309,Numenius_madagascariensis:3.956309):7.766583):22.480738,((Limosa_lapponica:12.253287,Limosa_limosa:12.253287):17.791906,((((((Limicola_falcinellus:13.681143,Philomachus_pugnax:13.681143):1.483317,(((Calidris_minuta:5.696765,(Calidris_acuminata:3.474748,Calidris_alba:3.474748):2.222017):5.9939…
	TREE tree_2967 = ((Glareola_maldivarum:61.836449,((Numenius_phaeopus:16.105431,(Numenius_minutus:8.615983,Numenius_madagascariensis:8.615983):7.489448):25.651344,((Limosa_limosa:15.816057,Limosa_lapponica:15.816057):21.445744,(((((Limicola_falcinellus:15.118477,Philomachus_pugnax:15.118477):2.870615,(Calidris_tenuirostris:13.549678,Calidris_canutus:13.549678):4.439414):1.048521,((Calidris_subminu…
	TREE tree_8805 = ((Glareola_maldivarum:54.224476,((Numenius_phaeopus:12.284605,(Numenius_madagascariensis:4.542400,Numenius_minutus:4.542400):7.742205):24.626526,(((Arenaria_interpres:26.993626,((((Calidris_acuminata:12.845282,(Calidris_melanotos:11.788984,(Calidris_minuta:6.364278,Calidris_alba:6.364278):5.424707):1.056297):1.461711,(Calidris_subminuta:11.426024,Calidris_ruficollis:11.426024):2.…
	TREE tree_8139 = ((Glareola_maldivarum:62.619232,(((Numenius_madagascariensis:4.617119,Numenius_minutus:4.617119):9.911343,Numenius_phaeopus:14.528461):27.323351,((((Gallinago_megala:0.620390,Gallinago_hardwickii:0.620390):28.088743,Limnodromus_semipalmatus:28.709137):4.884537,(((Xenus_cinereus:26.133829,Phalaropus_lobatus:26.133829):3.133521,(Actitis_hypoleucos:27.469349,((Heteroscelus_brevipes:…
	TREE tree_7580 = ((Glareola_maldivarum:55.821987,((Numenius_phaeopus:18.399902,(Numenius_madagascariensis:4.254909,Numenius_minutus:4.254909):14.144994):26.528482,((Limosa_limosa:17.353029,Limosa_lapponica:17.353029):22.721508,((Arenaria_interpres:26.235565,((Calidris_canutus:14.077763,Calidris_tenuirostris:14.077763):5.714594,((Philomachus_pugnax:17.690941,Limicola_falcinellus:17.690941):1.81793…
	TREE tree_6574 = ((Glareola_maldivarum:59.279854,(((Numenius_madagascariensis:4.629815,Numenius_minutus:4.629815):11.258514,Numenius_phaeopus:15.888330):25.223064,(((Arenaria_interpres:26.595104,(((Philomachus_pugnax:17.021324,Limicola_falcinellus:17.021324):1.234973,(Calidris_canutus:10.454444,(Calidris_acuminata:2.815651,Calidris_tenuirostris:2.815651):7.638793):7.801853):0.991751,(Calidris_fer…
	TREE tree_8430 = ((Glareola_maldivarum:53.215115,((Numenius_phaeopus:16.662407,(Numenius_madagascariensis:4.912785,Numenius_minutus:4.912785):11.749622):19.733559,((Limosa_limosa:14.606125,Limosa_lapponica:14.606124):17.951908,((Arenaria_interpres:26.039051,((Calidris_canutus:12.734377,Calidris_tenuirostris:12.734377):5.605693,((Calidris_ferruginea:16.061987,(((Calidris_subminuta:13.155756,Calidr…
	TREE tree_3413 = ((Glareola_maldivarum:53.319527,((Numenius_phaeopus:16.717506,(Numenius_minutus:6.213578,Numenius_madagascariensis:6.213578):10.503928):16.802999,(((Arenaria_interpres:26.121775,((Calidris_tenuirostris:8.706386,Calidris_canutus:8.706386):7.406389,((Limicola_falcinellus:14.384188,Philomachus_pugnax:14.384188):1.233769,((Calidris_subminuta:13.948269,((Calidris_melanotos:11.301793,(…
	TREE tree_6656 = ((Glareola_maldivarum:55.743477,(((Numenius_minutus:3.089585,Numenius_madagascariensis:3.089585):12.269637,Numenius_phaeopus:15.359222):24.374378,((Limosa_lapponica:11.783266,Limosa_limosa:11.783266):24.592026,(((Limnodromus_semipalmatus:28.025002,(Gallinago_hardwickii:5.674368,Gallinago_megala:5.674368):22.350632):4.451507,((Xenus_cinereus:28.916075,Phalaropus_lobatus:28.916075)…
	TREE tree_6362 = ((Glareola_maldivarum:55.070389,(((Numenius_madagascariensis:2.698278,Numenius_minutus:2.698278):11.181988,Numenius_phaeopus:13.880266):21.684006,(((((Gallinago_megala:7.400259,Gallinago_hardwickii:7.400259):17.822090,Limnodromus_semipalmatus:25.222349):2.843095,(((((Tringa_stagnatilis:7.214291,(Tringa_glareola:5.918455,Tringa_totanus:5.918455):1.295836):5.948360,Tringa_nebularia…
	TREE tree_1445 = ((Glareola_maldivarum:56.213539,(((Numenius_minutus:5.520689,Numenius_madagascariensis:5.520689):10.089202,Numenius_phaeopus:15.609890):24.336544,((Limosa_limosa:14.856076,Limosa_lapponica:14.856076):20.984610,(((Calidris_acuminata:20.282585,(((Limicola_falcinellus:17.359325,Philomachus_pugnax:17.359325):1.004626,(Calidris_subminuta:17.188698,((Calidris_melanotos:15.329904,(Calid…
	TREE tree_5130 = ((Glareola_maldivarum:66.895393,(((Numenius_minutus:4.497687,Numenius_madagascariensis:4.497687):19.989658,Numenius_phaeopus:24.487347):26.959288,((((((Xenus_cinereus:31.049072,Phalaropus_lobatus:31.049072):5.760578,((Heteroscelus_brevipes:10.065886,Heteroscelus_incanus:10.065886):11.764269,(Tringa_nebularia:19.750113,((Tringa_totanus:8.342066,Tringa_glareola:8.342066):1.041302,T…
	TREE tree_9523 = ((Glareola_maldivarum:65.510513,((Numenius_phaeopus:14.461668,(Numenius_minutus:4.542752,Numenius_madagascariensis:4.542752):9.918916):26.531929,(((Arenaria_interpres:30.326180,((Philomachus_pugnax:17.839594,Limicola_falcinellus:17.839594):2.603856,((Calidris_tenuirostris:14.384536,Calidris_canutus:14.384536):5.381927,((((Calidris_melanotos:11.415022,Calidris_acuminata:11.415022)…
	TREE tree_701 = ((Glareola_maldivarum:51.655128,(((Numenius_madagascariensis:6.215786,Numenius_minutus:6.215786):6.558373,Numenius_phaeopus:12.774158):27.261345,(((((Gallinago_megala:8.096997,Gallinago_hardwickii:8.096997):21.659481,Limnodromus_semipalmatus:29.756477):4.234630,((Actitis_hypoleucos:28.736309,((((Tringa_stagnatilis:7.342216,Tringa_totanus:7.342216):0.102165,Tringa_glareola:7.444381…
	TREE tree_1926 = ((Glareola_maldivarum:64.785217,((Numenius_phaeopus:18.970507,(Numenius_madagascariensis:5.322903,Numenius_minutus:5.322903):13.647605):24.389961,(((((Actitis_hypoleucos:30.840267,((Tringa_nebularia:17.657309,(Tringa_totanus:8.019254,(Tringa_glareola:6.275496,Tringa_stagnatilis:6.275496):1.743757):9.638056):1.022993,(Heteroscelus_brevipes:6.648417,Heteroscelus_incanus:6.648417):1…
	TREE tree_7854 = ((Glareola_maldivarum:58.847816,((Numenius_phaeopus:13.399319,(Numenius_madagascariensis:2.945530,Numenius_minutus:2.945530):10.453789):30.080296,((Limosa_limosa:11.441480,Limosa_lapponica:11.441481):25.021809,((((Actitis_hypoleucos:26.891167,((Tringa_nebularia:12.303293,((Tringa_stagnatilis:6.424766,Tringa_totanus:6.424766):0.536020,Tringa_glareola:6.960786):5.342508):1.501210,(…
	TREE tree_5288 = ((Glareola_maldivarum:62.008659,((Numenius_phaeopus:15.617979,(Numenius_madagascariensis:4.516649,Numenius_minutus:4.516649):11.101331):25.443743,((Limosa_limosa:13.687197,Limosa_lapponica:13.687197):24.054527,(((((Limicola_falcinellus:14.480671,Philomachus_pugnax:14.480671):5.236279,((Calidris_subminuta:15.521578,Calidris_ferruginea:15.521578):0.425651,((Calidris_melanotos:11.27…
	TREE tree_3473 = ((Glareola_maldivarum:48.340115,(((Numenius_minutus:4.353270,Numenius_madagascariensis:4.353270):9.662853,Numenius_phaeopus:14.016123):17.678799,(((Arenaria_interpres:22.286297,(((((Calidris_alba:4.801990,Calidris_minuta:4.801990):7.194982,(Calidris_subminuta:9.451633,Calidris_ferruginea:9.451633):2.545339):0.613801,(Calidris_melanotos:9.062182,Calidris_ruficollis:9.062181):3.548…
	TREE tree_1912 = ((Glareola_maldivarum:53.429436,(((Numenius_minutus:3.836376,Numenius_madagascariensis:3.836376):7.535655,Numenius_phaeopus:11.372030):25.180407,((Limosa_limosa:12.780280,Limosa_lapponica:12.780280):20.404781,(((((Limicola_falcinellus:13.110324,Philomachus_pugnax:13.110324):3.355469,(Calidris_tenuirostris:11.041399,Calidris_canutus:11.041398):5.424394):0.841061,((Calidris_subminu…
	TREE tree_9515 = ((Glareola_maldivarum:61.683041,(((Numenius_madagascariensis:9.118771,Numenius_minutus:9.118771):11.139375,Numenius_phaeopus:20.258146):23.159695,((Limosa_lapponica:18.750145,Limosa_limosa:18.750145):22.573818,((Arenaria_interpres:30.108406,((((Calidris_alba:8.712199,Calidris_minuta:8.712199):9.361533,Calidris_ruficollis:18.073732):1.484335,(Calidris_subminuta:17.144228,(Calidris…
	TREE tree_8628 = ((Glareola_maldivarum:55.977795,((Numenius_phaeopus:14.999625,(Numenius_minutus:5.223055,Numenius_madagascariensis:5.223055):9.776569):25.509501,((Limosa_limosa:11.224982,Limosa_lapponica:11.224982):23.474583,(((Actitis_hypoleucos:28.307514,(((Heteroscelus_brevipes:7.097592,Heteroscelus_incanus:7.097592):8.477287,((Tringa_totanus:8.796930,(Tringa_glareola:7.441198,Tringa_stagnati…
	TREE tree_3642 = ((Glareola_maldivarum:63.397842,(((Numenius_minutus:6.998080,Numenius_madagascariensis:6.998080):11.013769,Numenius_phaeopus:18.011848):31.394079,((Limosa_limosa:17.369810,Limosa_lapponica:17.369810):27.365372,((((((Heteroscelus_brevipes:9.268723,Heteroscelus_incanus:9.268723):9.200520,((Tringa_glareola:5.863664,(Tringa_stagnatilis:5.445764,Tringa_totanus:5.445764):0.417900):8.73…
	TREE tree_6589 = ((Glareola_maldivarum:65.345909,(((Numenius_madagascariensis:7.450048,Numenius_minutus:7.450047):13.030445,Numenius_phaeopus:20.480492):31.292114,((Limosa_lapponica:17.082167,Limosa_limosa:17.082167):27.735653,((Limnodromus_semipalmatus:39.057316,(Gallinago_megala:9.191351,Gallinago_hardwickii:9.191350):29.865963):4.310565,((Arenaria_interpres:36.637688,((Calidris_canutus:14.4648…
	TREE tree_1519 = ((Glareola_maldivarum:53.044918,((Numenius_phaeopus:14.105273,(Numenius_minutus:2.989781,Numenius_madagascariensis:2.989781):11.115493):19.473885,(((((Gallinago_hardwickii:2.985270,Gallinago_megala:2.985270):21.197010,Limnodromus_semipalmatus:24.182281):3.511244,((((((Tringa_stagnatilis:6.831520,Tringa_totanus:6.831520):1.267991,Tringa_glareola:8.099510):3.138132,Tringa_nebularia…
	TREE tree_6657 = ((Glareola_maldivarum:61.991325,(((Numenius_minutus:7.566211,Numenius_madagascariensis:7.566211):5.494080,Numenius_phaeopus:13.060290):31.284231,(((((Xenus_cinereus:29.319040,Phalaropus_lobatus:29.319042):3.772654,(Actitis_hypoleucos:31.638897,((Tringa_nebularia:14.303373,((Tringa_stagnatilis:5.771045,Tringa_glareola:5.771045):1.737293,Tringa_totanus:7.508338):6.795036):2.618149,…
	TREE tree_3099 = ((Glareola_maldivarum:54.987152,((Numenius_phaeopus:13.910326,(Numenius_madagascariensis:4.265484,Numenius_minutus:4.265484):9.644842):30.163589,((Limosa_lapponica:14.988617,Limosa_limosa:14.988617):24.672104,((((Gallinago_hardwickii:5.867161,Gallinago_megala:5.867161):27.300404,Limnodromus_semipalmatus:33.167564):2.236048,((((Heteroscelus_brevipes:5.031155,Heteroscelus_incanus:5…
	TREE tree_843 = ((Glareola_maldivarum:51.842682,((Numenius_phaeopus:9.784357,(Numenius_minutus:4.382434,Numenius_madagascariensis:4.382434):5.401922):29.288143,((Limosa_limosa:12.216315,Limosa_lapponica:12.216315):22.561363,((Arenaria_interpres:23.249329,(((Calidris_tenuirostris:11.477850,(Calidris_acuminata:0.724760,Calidris_canutus:0.724760):10.753090):4.526161,((((Calidris_melanotos:9.626105,(…
	TREE tree_2622 = ((Glareola_maldivarum:65.870743,((Numenius_phaeopus:13.509118,(Numenius_madagascariensis:4.799744,Numenius_minutus:4.799744):8.709374):32.157669,(((Arenaria_interpres:29.426048,(((Limicola_falcinellus:18.604170,Philomachus_pugnax:18.604170):1.100421,(Calidris_tenuirostris:12.531837,Calidris_canutus:12.531837):7.172754):1.674183,(Calidris_subminuta:20.046394,(((Calidris_acuminata:…
	TREE tree_698 = ((Glareola_maldivarum:54.201599,(((Numenius_madagascariensis:5.837410,Numenius_minutus:5.837410):11.056746,Numenius_phaeopus:16.894157):19.772175,(((Arenaria_interpres:26.276146,((((Calidris_ferruginea:17.270098,Calidris_subminuta:17.270098):0.151548,((Calidris_melanotos:9.564801,Calidris_acuminata:9.564801):2.329080,((Calidris_ruficollis:2.275757,Calidris_alba:2.275757):2.002849,…
	TREE tree_7766 = ((Glareola_maldivarum:59.563282,(((Numenius_madagascariensis:4.525754,Numenius_minutus:4.525753):9.298765,Numenius_phaeopus:13.824518):27.831423,(((((Gallinago_megala:1.253281,Gallinago_hardwickii:1.253281):27.570885,Limnodromus_semipalmatus:28.824165):5.711741,((Xenus_cinereus:24.445070,Phalaropus_lobatus:24.445070):3.954529,((((Heteroscelus_brevipes:7.891339,Heteroscelus_incanu…
	TREE tree_3010 = ((Glareola_maldivarum:51.858921,(((Numenius_madagascariensis:2.691501,Numenius_minutus:2.691501):8.264090,Numenius_phaeopus:10.955590):23.401730,((((Arenaria_interpres:23.767963,((Calidris_subminuta:13.703246,(Calidris_ferruginea:13.174273,((Calidris_melanotos:10.268921,(Calidris_minuta:6.451531,Calidris_alba:6.451531):3.817391):2.137311,(Calidris_acuminata:10.353813,Calidris_ruf…
	TREE tree_7561 = ((Glareola_maldivarum:56.814705,(((Numenius_madagascariensis:7.128133,Numenius_minutus:7.128133):8.846434,Numenius_phaeopus:15.974567):24.191391,(((Arenaria_interpres:26.556217,(((Calidris_acuminata:13.630198,(Calidris_tenuirostris:11.074910,Calidris_canutus:11.074910):2.555288):4.008190,(Philomachus_pugnax:15.673946,Limicola_falcinellus:15.673946):1.964441):0.058803,((Calidris_f…
	TREE tree_342 = ((Glareola_maldivarum:62.264526,(((Numenius_madagascariensis:5.276921,Numenius_minutus:5.276921):11.429966,Numenius_phaeopus:16.706886):28.133282,((Limosa_lapponica:18.662357,Limosa_limosa:18.662357):22.327927,((Arenaria_interpres:32.038612,(((Limicola_falcinellus:16.735594,Philomachus_pugnax:16.735594):3.820267,((Calidris_ferruginea:12.737645,Calidris_acuminata:12.737645):5.99286…
	TREE tree_3884 = ((Glareola_maldivarum:70.069641,(((Numenius_madagascariensis:3.860883,Numenius_minutus:3.860883):14.463791,Numenius_phaeopus:18.324675):28.607098,(((((Xenus_cinereus:31.052383,Phalaropus_lobatus:31.052383):4.518768,(((Tringa_nebularia:19.186171,((Tringa_stagnatilis:6.139610,Tringa_totanus:6.139610):3.105973,Tringa_glareola:9.245583):9.940589):2.861046,(Heteroscelus_brevipes:7.559…
	TREE tree_1365 = ((Glareola_maldivarum:55.990826,(((Numenius_minutus:6.534239,Numenius_madagascariensis:6.534239):10.592219,Numenius_phaeopus:17.126457):22.729967,((Limosa_limosa:14.205046,Limosa_lapponica:14.205046):20.479723,(((((Calidris_tenuirostris:9.980695,Calidris_canutus:9.980696):4.327497,(Limicola_falcinellus:10.219166,Philomachus_pugnax:10.219166):4.089027):2.271868,(Calidris_ferrugine…
	TREE tree_4018 = ((Glareola_maldivarum:61.593731,((Numenius_phaeopus:13.487736,(Numenius_madagascariensis:3.486341,Numenius_minutus:3.486341):10.001395):27.618019,((Limosa_lapponica:16.012476,Limosa_limosa:16.012476):22.619602,(((((Calidris_canutus:10.827423,Calidris_tenuirostris:10.827423):7.152084,(Limicola_falcinellus:16.379398,Philomachus_pugnax:16.379398):1.600110):0.803884,((Calidris_ferrug…
	TREE tree_3450 = ((Glareola_maldivarum:62.097878,((Numenius_phaeopus:15.390413,(Numenius_madagascariensis:5.520498,Numenius_minutus:5.520498):9.869916):24.950975,((Limosa_limosa:14.549068,Limosa_lapponica:14.549067):22.228968,((((((Calidris_subminuta:12.778111,Calidris_ruficollis:12.778111):4.156009,((Calidris_alba:6.932493,Calidris_minuta:6.932493):5.097648,Calidris_melanotos:12.030141):4.903979…
	TREE tree_283 = ((Glareola_maldivarum:62.343021,((Numenius_phaeopus:15.038521,(Numenius_minutus:6.294635,Numenius_madagascariensis:6.294635):8.743885):32.343048,((Limosa_limosa:19.614059,Limosa_lapponica:19.614059):21.629414,((Arenaria_interpres:29.180794,((Calidris_ferruginea:16.090313,(Calidris_subminuta:15.875514,(((Calidris_ruficollis:3.586473,Calidris_alba:3.586473):5.330272,Calidris_minuta:…
	TREE tree_1176 = ((Glareola_maldivarum:52.540890,(((Numenius_minutus:4.148956,Numenius_madagascariensis:4.148957):10.995024,Numenius_phaeopus:15.143980):21.916233,((Limosa_lapponica:13.290868,Limosa_limosa:13.290868):20.418531,(((Gallinago_megala:8.782571,Gallinago_hardwickii:8.782571):16.738468,Limnodromus_semipalmatus:25.521042):6.412887,(((Xenus_cinereus:22.171478,Phalaropus_lobatus:22.171478)…
	TREE tree_3605 = ((Glareola_maldivarum:60.805408,((Numenius_phaeopus:12.731792,(Numenius_minutus:6.287072,Numenius_madagascariensis:6.287072):6.444720):28.928925,(((((Gallinago_megala:9.014067,Gallinago_hardwickii:9.014067):24.788313,Limnodromus_semipalmatus:33.802383):1.657374,((Actitis_hypoleucos:25.092072,(((Tringa_stagnatilis:8.392864,Tringa_totanus:8.392864):0.034492,Tringa_glareola:8.427357…
	TREE tree_2875 = ((Glareola_maldivarum:60.073219,(((Numenius_minutus:5.097560,Numenius_madagascariensis:5.097560):10.199104,Numenius_phaeopus:15.296665):24.174431,(((((Gallinago_hardwickii:12.130578,Gallinago_megala:12.130578):12.786383,Limnodromus_semipalmatus:24.916962):6.903327,((((((Tringa_stagnatilis:7.349344,Tringa_glareola:7.349345):1.261567,Tringa_totanus:8.610911):5.594235,Tringa_nebular…
	TREE tree_2838 = ((Glareola_maldivarum:56.075481,((Numenius_phaeopus:13.513600,(Numenius_minutus:5.808143,Numenius_madagascariensis:5.808144):7.705456):23.492714,((Limosa_limosa:14.695896,Limosa_lapponica:14.695896):19.365997,(((((Limicola_falcinellus:16.351112,Philomachus_pugnax:16.351112):3.515584,(Calidris_tenuirostris:12.013665,(Calidris_acuminata:2.054409,Calidris_canutus:2.054409):9.959256)…
	TREE tree_5713 = ((Glareola_maldivarum:58.924782,(((Numenius_minutus:5.078869,Numenius_madagascariensis:5.078869):6.504663,Numenius_phaeopus:11.583532):27.733023,((Limosa_lapponica:10.664146,Limosa_limosa:10.664146):24.821461,((((Calidris_tenuirostris:12.351658,Calidris_canutus:12.351658):3.154209,((Limicola_falcinellus:14.064770,Philomachus_pugnax:14.064770):1.071182,(((Calidris_subminuta:5.5218…
	TREE tree_3336 = ((Glareola_maldivarum:59.371071,(((Numenius_madagascariensis:4.946079,Numenius_minutus:4.946079):6.679113,Numenius_phaeopus:11.625193):26.443134,((((Arenaria_interpres:27.270512,((Calidris_tenuirostris:9.847360,Calidris_canutus:9.847360):7.971628,(((Calidris_subminuta:14.887558,((Calidris_minuta:7.404325,Calidris_alba:7.404325):7.191433,(Calidris_melanotos:11.283607,Calidris_rufi…
	TREE tree_667 = ((Glareola_maldivarum:63.110039,(((Numenius_minutus:4.673649,Numenius_madagascariensis:4.673649):8.544701,Numenius_phaeopus:13.218349):29.100700,(((((Gallinago_megala:13.922316,Gallinago_hardwickii:13.922315):16.909979,Limnodromus_semipalmatus:30.832294):5.519104,(((Xenus_cinereus:23.139753,Phalaropus_lobatus:23.139753):5.465315,((Heteroscelus_brevipes:7.846681,Heteroscelus_incanu…
	TREE tree_3560 = ((Glareola_maldivarum:47.412380,(((Numenius_minutus:4.803726,Numenius_madagascariensis:4.803727):11.143436,Numenius_phaeopus:15.947163):15.174734,((Limosa_lapponica:8.807408,Limosa_limosa:8.807409):20.615517,((((Gallinago_hardwickii:4.745699,Gallinago_megala:4.745699):14.662557,Limnodromus_semipalmatus:19.408257):5.168800,(Actitis_hypoleucos:21.961779,(((Heteroscelus_brevipes:5.5…
	TREE tree_9068 = ((Glareola_maldivarum:55.094406,((Numenius_phaeopus:16.117334,(Numenius_madagascariensis:6.047698,Numenius_minutus:6.047698):10.069636):24.174597,(((((Xenus_cinereus:27.838522,Phalaropus_lobatus:27.838522):0.067767,(Actitis_hypoleucos:25.569202,(((Heteroscelus_brevipes:7.335048,Heteroscelus_incanus:7.335048):7.277497,Tringa_nebularia:14.612546):0.400321,(Tringa_stagnatilis:9.4878…
	TREE tree_5402 = ((Glareola_maldivarum:62.102676,((Numenius_phaeopus:18.655254,(Numenius_madagascariensis:7.562922,Numenius_minutus:7.562922):11.092333):27.097767,((Limosa_lapponica:14.837919,Limosa_limosa:14.837919):27.540686,((((Xenus_cinereus:33.030209,Phalaropus_lobatus:33.030209):4.661240,((((Tringa_stagnatilis:9.786111,(Tringa_glareola:8.976451,Tringa_totanus:8.976451):0.809660):7.147992,Tr…
	TREE tree_5985 = ((Glareola_maldivarum:63.406868,(((Numenius_madagascariensis:5.686208,Numenius_minutus:5.686208):10.295275,Numenius_phaeopus:15.981482):25.663445,(((Arenaria_interpres:28.411736,((((Calidris_melanotos:13.904268,Calidris_ruficollis:13.904268):2.249435,(Calidris_minuta:11.374798,Calidris_alba:11.374798):4.778906):2.216779,(Calidris_subminuta:12.893728,(Calidris_ferruginea:10.108805…
	TREE tree_7956 = ((Glareola_maldivarum:53.975735,((Numenius_phaeopus:14.472238,(Numenius_minutus:4.067199,Numenius_madagascariensis:4.067199):10.405039):25.533035,((((Arenaria_interpres:28.487928,((((((Calidris_minuta:6.757351,Calidris_alba:6.757351):7.345229,(Calidris_melanotos:12.118722,(Calidris_acuminata:10.753195,Calidris_ruficollis:10.753195):1.365526):1.983859):0.056840,Calidris_ferruginea…
	TREE tree_6494 = ((Glareola_maldivarum:58.791924,((Numenius_phaeopus:14.273378,(Numenius_madagascariensis:5.185207,Numenius_minutus:5.185207):9.088172):22.732216,((Limosa_lapponica:12.945212,Limosa_limosa:12.945211):20.099594,((Arenaria_interpres:24.337524,(((Calidris_subminuta:17.078396,((((Calidris_minuta:8.162607,Calidris_alba:8.162607):2.887122,(Calidris_ruficollis:9.998587,Calidris_acuminata…
	TREE tree_1726 = ((Glareola_maldivarum:51.723682,(((Numenius_minutus:4.801468,Numenius_madagascariensis:4.801467):7.898729,Numenius_phaeopus:12.700197):20.876835,((Limosa_lapponica:13.505434,Limosa_limosa:13.505434):17.024067,(((((Limicola_falcinellus:12.902246,Philomachus_pugnax:12.902246):1.201310,(Calidris_tenuirostris:8.571715,Calidris_canutus:8.571715):5.531840):1.878605,(Calidris_ferruginea…
	TREE tree_8328 = ((Glareola_maldivarum:60.600658,(((Numenius_madagascariensis:7.025158,Numenius_minutus:7.025158):10.510826,Numenius_phaeopus:17.535984):27.240250,((Limosa_limosa:16.442997,Limosa_lapponica:16.442997):24.909592,((Arenaria_interpres:29.595776,(((Calidris_canutus:13.892938,Calidris_tenuirostris:13.892937):5.903356,(Philomachus_pugnax:17.302164,Limicola_falcinellus:17.302164):2.49412…
	TREE tree_3454 = ((Glareola_maldivarum:55.241753,((Numenius_phaeopus:14.129948,(Numenius_minutus:6.336570,Numenius_madagascariensis:6.336570):7.793377):25.827307,((Limosa_lapponica:15.723252,Limosa_limosa:15.723252):19.401295,(((((((Calidris_acuminata:15.291889,(Calidris_ruficollis:8.398573,Calidris_subminuta:8.398573):6.893316):1.653469,(Calidris_melanotos:12.468472,(Calidris_minuta:6.904072,Cal…
	TREE tree_9586 = ((Glareola_maldivarum:52.425449,((Numenius_phaeopus:14.204016,(Numenius_minutus:4.872324,Numenius_madagascariensis:4.872324):9.331692):22.018402,(((Arenaria_interpres:25.830837,(((Calidris_tenuirostris:9.018004,Calidris_canutus:9.018004):6.716584,(Calidris_ferruginea:14.603531,((Calidris_melanotos:13.263191,(Calidris_acuminata:11.312516,(Calidris_alba:7.876106,(Calidris_ruficolli…
	TREE tree_1297 = ((Glareola_maldivarum:61.725258,(((Numenius_madagascariensis:7.387278,Numenius_minutus:7.387278):6.194404,Numenius_phaeopus:13.581682):29.277313,((Limosa_limosa:17.603502,Limosa_lapponica:17.603502):20.844807,((((Gallinago_megala:14.420395,Gallinago_hardwickii:14.420395):18.960924,Limnodromus_semipalmatus:33.381317):4.364031,(Actitis_hypoleucos:32.510456,((Xenus_cinereus:31.19737…
	TREE tree_6103 = ((Glareola_maldivarum:66.002472,((Numenius_phaeopus:14.538983,(Numenius_minutus:4.317817,Numenius_madagascariensis:4.317818):10.221166):27.215252,((Limosa_lapponica:14.913942,Limosa_limosa:14.913942):23.913250,(((Limnodromus_semipalmatus:30.186407,(Gallinago_megala:7.823221,Gallinago_hardwickii:7.823220):22.363188):4.448325,(((((Heteroscelus_brevipes:7.215256,Heteroscelus_incanus…
	TREE tree_2788 = ((Glareola_maldivarum:43.290173,((Numenius_phaeopus:10.474372,(Numenius_minutus:3.171709,Numenius_madagascariensis:3.171709):7.302663):21.720478,((Limosa_limosa:12.418102,Limosa_lapponica:12.418101):17.005438,((((((Tringa_glareola:5.637838,(Tringa_totanus:4.996748,Tringa_stagnatilis:4.996748):0.641090):5.383495,((Heteroscelus_brevipes:2.726910,Heteroscelus_incanus:2.726910):8.167…
	TREE tree_2907 = ((Glareola_maldivarum:58.259964,((Numenius_phaeopus:14.548326,(Numenius_madagascariensis:3.873438,Numenius_minutus:3.873438):10.674889):23.288895,(((((Xenus_cinereus:23.091457,Phalaropus_lobatus:23.091457):3.304369,(Actitis_hypoleucos:26.124954,((Tringa_nebularia:13.050362,(Tringa_totanus:7.532973,(Tringa_glareola:6.887950,Tringa_stagnatilis:6.887950):0.645022):5.517389):1.901020…
	TREE tree_9173 = ((Glareola_maldivarum:58.265438,((Numenius_phaeopus:13.353411,(Numenius_minutus:3.894381,Numenius_madagascariensis:3.894381):9.459030):28.960646,(((Arenaria_interpres:26.633144,(((Philomachus_pugnax:14.956946,Limicola_falcinellus:14.956946):2.588393,((((((Calidris_alba:1.612588,Calidris_ruficollis:1.612588):4.839413,Calidris_minuta:6.452002):6.126132,Calidris_acuminata:12.578133)…
	TREE tree_7883 = ((Glareola_maldivarum:62.151993,((Numenius_phaeopus:16.931812,(Numenius_minutus:4.596264,Numenius_madagascariensis:4.596264):12.335549):25.724651,((Limosa_lapponica:16.082010,Limosa_limosa:16.082010):24.618607,((Arenaria_interpres:32.144016,(((Philomachus_pugnax:15.874043,Limicola_falcinellus:15.874043):1.917466,(Calidris_tenuirostris:10.130716,Calidris_canutus:10.130716):7.66079…
	TREE tree_9424 = ((Glareola_maldivarum:62.471737,((Numenius_phaeopus:14.156326,(Numenius_madagascariensis:3.663108,Numenius_minutus:3.663108):10.493219):30.500717,((Limosa_lapponica:15.190575,Limosa_limosa:15.190575):27.883259,((Limnodromus_semipalmatus:35.842110,(Gallinago_hardwickii:19.594093,Gallinago_megala:19.594095):16.248018):2.797506,((Actitis_hypoleucos:32.899422,(((Heteroscelus_brevipes…
	TREE tree_6483 = ((Glareola_maldivarum:59.279850,((Numenius_phaeopus:16.799620,(Numenius_minutus:3.830345,Numenius_madagascariensis:3.830345):12.969275):28.488825,((Limosa_lapponica:16.413857,Limosa_limosa:16.413857):24.104452,(((Limnodromus_semipalmatus:30.329937,(Gallinago_hardwickii:7.041811,Gallinago_megala:7.041811):23.288128):6.051564,(Actitis_hypoleucos:33.361088,((Xenus_cinereus:28.467339…
	TREE tree_4101 = ((Glareola_maldivarum:52.448723,((Numenius_phaeopus:15.842379,(Numenius_minutus:5.987282,Numenius_madagascariensis:5.987282):9.855096):24.908524,((((Arenaria_interpres:26.007683,(((Calidris_melanotos:10.881519,(Calidris_minuta:8.695816,Calidris_alba:8.695817):2.185703):4.670220,((Calidris_subminuta:9.810943,Calidris_ruficollis:9.810944):4.450791,Calidris_ferruginea:14.261734):1.2…
	TREE tree_6380 = ((Glareola_maldivarum:55.764839,((Numenius_phaeopus:14.798851,(Numenius_minutus:4.495492,Numenius_madagascariensis:4.495491):10.303360):25.726734,(((Arenaria_interpres:27.930334,((Calidris_canutus:8.333419,Calidris_tenuirostris:8.333419):10.185679,((Limicola_falcinellus:16.344624,Philomachus_pugnax:16.344624):0.969358,(Calidris_ferruginea:16.386162,(Calidris_subminuta:14.921096,(…
	TREE tree_8845 = ((Glareola_maldivarum:48.538952,((Numenius_phaeopus:13.905381,(Numenius_madagascariensis:5.439099,Numenius_minutus:5.439099):8.466282):19.409462,((Limosa_limosa:13.244913,Limosa_lapponica:13.244913):16.903799,((Arenaria_interpres:24.475285,((Calidris_tenuirostris:7.118315,Calidris_canutus:7.118315):6.860633,((Philomachus_pugnax:11.783423,Limicola_falcinellus:11.783423):1.948081,(…
	TREE tree_7205 = ((Glareola_maldivarum:61.246185,(((Numenius_madagascariensis:2.770174,Numenius_minutus:2.770174):13.968033,Numenius_phaeopus:16.738207):25.979517,((Limosa_lapponica:16.846468,Limosa_limosa:16.846468):23.060884,(((Limnodromus_semipalmatus:30.448807,(Gallinago_hardwickii:15.692711,Gallinago_megala:15.692712):14.756094):3.477178,(Actitis_hypoleucos:28.415375,((((Tringa_stagnatilis:6…
	TREE tree_3225 = ((Glareola_maldivarum:52.738743,((Numenius_phaeopus:12.906992,(Numenius_minutus:2.060350,Numenius_madagascariensis:2.060350):10.846642):22.958588,(((Arenaria_interpres:22.893349,((((Calidris_ferruginea:12.789476,(Calidris_acuminata:12.329675,((Calidris_minuta:6.091875,Calidris_alba:6.091875):5.798730,(Calidris_ruficollis:6.643315,Calidris_melanotos:6.643315):5.247289):0.439070):0…
	TREE tree_3725 = ((Glareola_maldivarum:49.297386,((Numenius_phaeopus:15.329988,(Numenius_minutus:5.213872,Numenius_madagascariensis:5.213872):10.116115):21.702507,(((((Actitis_hypoleucos:28.819206,((Tringa_nebularia:14.940690,(Tringa_glareola:7.237111,(Tringa_stagnatilis:6.705790,Tringa_totanus:6.705790):0.531322):7.703579):1.121803,(Heteroscelus_brevipes:4.368643,Heteroscelus_incanus:4.368643):1…
	TREE tree_8563 = ((Glareola_maldivarum:57.938271,(((Numenius_madagascariensis:4.163368,Numenius_minutus:4.163368):11.695517,Numenius_phaeopus:15.858885):22.462212,(((Arenaria_interpres:26.900375,((Calidris_tenuirostris:12.033791,Calidris_canutus:12.033791):6.140423,((Philomachus_pugnax:13.209728,Limicola_falcinellus:13.209728):3.985681,((((Calidris_acuminata:7.257458,(Calidris_alba:5.305753,Calid…
	TREE tree_3260 = ((Glareola_maldivarum:66.834061,((Numenius_phaeopus:16.926834,(Numenius_madagascariensis:4.319220,Numenius_minutus:4.319220):12.607615):27.548986,(((((Gallinago_hardwickii:17.517836,Gallinago_megala:17.517834):15.501101,Limnodromus_semipalmatus:33.018936):4.224666,((Actitis_hypoleucos:32.361961,(((Tringa_totanus:10.904193,(Tringa_glareola:10.876807,Tringa_stagnatilis:10.876807):0…
	TREE tree_7253 = ((Glareola_maldivarum:57.592609,(((Numenius_madagascariensis:6.626647,Numenius_minutus:6.626647):9.544603,Numenius_phaeopus:16.171249):29.085455,(((((Gallinago_hardwickii:2.270140,Gallinago_megala:2.270140):30.699080,Limnodromus_semipalmatus:32.969219):4.791127,((Xenus_cinereus:28.781096,Phalaropus_lobatus:28.781097):2.253528,(((Tringa_nebularia:15.744756,((Tringa_totanus:8.76663…
	TREE tree_7309 = ((Glareola_maldivarum:48.884438,(((Numenius_madagascariensis:3.155799,Numenius_minutus:3.155799):7.867456,Numenius_phaeopus:11.023256):23.813068,(((((Gallinago_hardwickii:1.434823,Gallinago_megala:1.434822):23.353266,Limnodromus_semipalmatus:24.788090):5.127454,((Actitis_hypoleucos:25.046322,((Tringa_nebularia:14.805494,(Heteroscelus_brevipes:7.134105,Heteroscelus_incanus:7.13410…
	TREE tree_5087 = ((Glareola_maldivarum:53.391121,(((Numenius_minutus:3.123396,Numenius_madagascariensis:3.123396):9.525286,Numenius_phaeopus:12.648682):22.226742,((Limosa_lapponica:14.262428,Limosa_limosa:14.262428):17.358311,((Arenaria_interpres:21.755180,((Calidris_ferruginea:15.180681,(((Calidris_minuta:7.097242,Calidris_alba:7.097242):5.591622,Calidris_melanotos:12.688865):0.140189,(Calidris_…
	TREE tree_9996 = ((Glareola_maldivarum:52.202972,(((Numenius_madagascariensis:3.235436,Numenius_minutus:3.235436):11.274132,Numenius_phaeopus:14.509567):25.445908,(((Arenaria_interpres:27.201029,(((Calidris_tenuirostris:10.241768,Calidris_canutus:10.241768):4.078320,(Philomachus_pugnax:13.401641,Limicola_falcinellus:13.401641):0.918448):3.259017,(Calidris_ferruginea:16.811539,(Calidris_subminuta:…
	TREE tree_4467 = ((Glareola_maldivarum:54.849598,(((Numenius_madagascariensis:3.119716,Numenius_minutus:3.119716):9.051713,Numenius_phaeopus:12.171429):26.836832,((((Gallinago_megala:10.233095,Gallinago_hardwickii:10.233095):17.695841,Limnodromus_semipalmatus:27.928936):4.959091,((Actitis_hypoleucos:28.097652,((Xenus_cinereus:24.970058,Phalaropus_lobatus:24.970058):2.490534,(Tringa_nebularia:16.5…
	TREE tree_4166 = ((Glareola_maldivarum:58.646709,((Numenius_phaeopus:16.594004,(Numenius_madagascariensis:7.045276,Numenius_minutus:7.045276):9.548728):26.136633,(((Arenaria_interpres:29.763084,(((Limicola_falcinellus:19.758181,Philomachus_pugnax:19.758181):2.705431,(((Calidris_subminuta:17.287992,Calidris_ruficollis:17.287992):2.371423,((Calidris_minuta:6.604759,Calidris_alba:6.604759):12.787000…
	TREE tree_3372 = ((Glareola_maldivarum:61.745502,(((Numenius_madagascariensis:4.803870,Numenius_minutus:4.803870):11.397587,Numenius_phaeopus:16.201458):26.078114,((Limosa_limosa:10.918900,Limosa_lapponica:10.918900):29.067013,((((Gallinago_megala:8.775381,Gallinago_hardwickii:8.775381):20.319754,Limnodromus_semipalmatus:29.095133):5.338660,((Xenus_cinereus:26.249737,Phalaropus_lobatus:26.249737)…
	TREE tree_5827 = ((Glareola_maldivarum:57.891468,((Numenius_phaeopus:14.454498,(Numenius_madagascariensis:5.403605,Numenius_minutus:5.403605):9.050894):26.689816,((Limosa_lapponica:15.399220,Limosa_limosa:15.399220):22.555492,((((Calidris_canutus:12.503462,Calidris_tenuirostris:12.503462):4.914631,(((((Calidris_minuta:7.454019,Calidris_alba:7.454019):6.508186,(Calidris_acuminata:11.477250,Calidri…
	TREE tree_9897 = ((Glareola_maldivarum:78.599655,((Numenius_phaeopus:21.021713,(Numenius_minutus:6.596607,Numenius_madagascariensis:6.596607):14.425104):33.529026,((((Arenaria_interpres:34.873856,(((Philomachus_pugnax:17.800800,Limicola_falcinellus:17.800800):5.102990,(Calidris_ferruginea:20.860508,((Calidris_melanotos:18.791624,((Calidris_minuta:12.399308,Calidris_alba:12.399308):3.478394,Calidr…
	TREE tree_7425 = ((Glareola_maldivarum:54.552231,(((Numenius_madagascariensis:5.007153,Numenius_minutus:5.007152):10.515868,Numenius_phaeopus:15.523020):21.635963,((Limosa_lapponica:15.096786,Limosa_limosa:15.096786):18.091988,((Arenaria_interpres:23.188257,((Calidris_ferruginea:14.897586,(((Calidris_alba:7.318419,Calidris_minuta:7.318419):4.333519,(Calidris_acuminata:9.047426,Calidris_melanotos:…
	TREE tree_8664 = ((Glareola_maldivarum:65.564247,(((Numenius_minutus:4.097867,Numenius_madagascariensis:4.097867):11.714732,Numenius_phaeopus:15.812599):28.335274,((Limosa_lapponica:15.077608,Limosa_limosa:15.077609):24.240425,((((Xenus_cinereus:34.170982,Phalaropus_lobatus:34.170982):1.486283,(Actitis_hypoleucos:32.081486,(((Tringa_glareola:8.933391,(Tringa_totanus:6.925670,Tringa_stagnatilis:6.…
	TREE tree_3692 = ((Glareola_maldivarum:51.302486,((Numenius_phaeopus:16.594963,(Numenius_madagascariensis:6.252669,Numenius_minutus:6.252669):10.342296):20.808472,((Limosa_limosa:14.855105,Limosa_lapponica:14.855105):18.364159,((((Gallinago_hardwickii:12.147796,Gallinago_megala:12.147796):14.219916,Limnodromus_semipalmatus:26.367712):2.030985,(Actitis_hypoleucos:25.812611,((((Tringa_glareola:6.36…
	TREE tree_7475 = ((Glareola_maldivarum:61.982872,((Numenius_phaeopus:18.539619,(Numenius_madagascariensis:3.684864,Numenius_minutus:3.684864):14.854755):26.298855,((Limosa_lapponica:14.752090,Limosa_limosa:14.752090):23.465105,(((Limnodromus_semipalmatus:34.697136,(Gallinago_megala:8.863816,Gallinago_hardwickii:8.863817):25.833319):1.796679,((((Heteroscelus_brevipes:9.388895,Heteroscelus_incanus:…
	TREE tree_7257 = ((Glareola_maldivarum:69.044693,(((Numenius_madagascariensis:7.024118,Numenius_minutus:7.024118):10.099844,Numenius_phaeopus:17.123962):28.184244,(((Arenaria_interpres:31.708567,(((Calidris_melanotos:17.058060,(Calidris_ruficollis:12.648330,(Calidris_minuta:6.826513,Calidris_alba:6.826513):5.821816):4.409729):0.758266,Calidris_ferruginea:17.816324):3.094601,(((Calidris_acuminata:…
	TREE tree_3294 = ((Glareola_maldivarum:68.347595,((Numenius_phaeopus:18.639086,(Numenius_madagascariensis:8.528520,Numenius_minutus:8.528520):10.110567):30.281849,((Limosa_lapponica:17.851208,Limosa_limosa:17.851208):23.465492,((((Xenus_cinereus:30.623800,Phalaropus_lobatus:30.623802):1.878039,((((Heteroscelus_brevipes:6.792267,Heteroscelus_incanus:6.792267):10.454851,Tringa_nebularia:17.247116):…
	TREE tree_2616 = ((Glareola_maldivarum:52.733219,((Numenius_phaeopus:14.047066,(Numenius_minutus:4.540182,Numenius_madagascariensis:4.540181):9.506886):21.653957,((Limosa_limosa:10.222617,Limosa_lapponica:10.222617):22.672899,(((((Limicola_falcinellus:17.611799,Philomachus_pugnax:17.611799):1.651989,((Calidris_tenuirostris:8.808253,Calidris_acuminata:8.808253):1.730037,Calidris_canutus:10.538291)…
	TREE tree_4030 = ((Glareola_maldivarum:51.072151,(((Numenius_minutus:4.440624,Numenius_madagascariensis:4.440624):8.160711,Numenius_phaeopus:12.601335):25.611847,((((Arenaria_interpres:26.159075,(((Calidris_acuminata:5.404233,Calidris_canutus:5.404233):4.811168,Calidris_tenuirostris:10.215401):8.346942,((Limicola_falcinellus:17.848490,Philomachus_pugnax:17.848490):0.624628,(Calidris_ferruginea:15…
	TREE tree_7359 = ((Glareola_maldivarum:52.728615,((Numenius_phaeopus:12.178471,(Numenius_madagascariensis:3.658947,Numenius_minutus:3.658947):8.519524):23.394650,(((((Gallinago_hardwickii:14.002123,Gallinago_megala:14.002122):12.214475,Limnodromus_semipalmatus:26.216599):2.712340,((Actitis_hypoleucos:23.712868,((Heteroscelus_brevipes:6.997431,Heteroscelus_incanus:6.997431):7.833262,(((Tringa_stag…
	TREE tree_4007 = ((Glareola_maldivarum:61.677299,((Numenius_phaeopus:17.419973,(Numenius_madagascariensis:6.378247,Numenius_minutus:6.378247):11.041725):26.595848,(((((Gallinago_hardwickii:6.550924,Gallinago_megala:6.550924):26.949848,Limnodromus_semipalmatus:33.500771):1.919517,((((Heteroscelus_brevipes:6.824331,Heteroscelus_incanus:6.824331):10.364252,(((Tringa_stagnatilis:7.402263,Tringa_totan…
	TREE tree_57 = ((Glareola_maldivarum:57.101154,(((Numenius_madagascariensis:3.411049,Numenius_minutus:3.411049):10.677644,Numenius_phaeopus:14.088694):26.355383,((Limosa_lapponica:13.691717,Limosa_limosa:13.691716):23.395336,((Arenaria_interpres:27.050209,(((Calidris_ferruginea:15.155774,((Calidris_ruficollis:13.679442,(Calidris_minuta:4.349936,Calidris_alba:4.349936):9.329507):0.033636,Calidris_…
	TREE tree_8729 = ((Glareola_maldivarum:62.166924,(((Numenius_minutus:5.923318,Numenius_madagascariensis:5.923318):11.986989,Numenius_phaeopus:17.910307):23.611694,((Limosa_lapponica:18.589535,Limosa_limosa:18.589535):20.333267,((Arenaria_interpres:28.861584,(((Calidris_subminuta:18.772240,((Calidris_melanotos:16.336046,((Calidris_minuta:5.346070,(Calidris_alba:2.899782,Calidris_ruficollis:2.89978…
	TREE tree_4879 = ((Glareola_maldivarum:61.446106,(((Numenius_madagascariensis:4.321785,Numenius_minutus:4.321785):13.389864,Numenius_phaeopus:17.711651):29.305420,((Limosa_limosa:14.328485,Limosa_lapponica:14.328485):25.363155,(((((Calidris_tenuirostris:12.326700,Calidris_canutus:12.326700):7.256749,((Calidris_ferruginea:7.515123,Calidris_acuminata:7.515123):11.204149,(Calidris_subminuta:16.68358…
	TREE tree_3386 = ((Glareola_maldivarum:49.458351,(((Numenius_madagascariensis:4.305088,Numenius_minutus:4.305087):8.572036,Numenius_phaeopus:12.877123):20.362543,((Limosa_lapponica:10.752023,Limosa_limosa:10.752022):19.505125,((((Actitis_hypoleucos:22.671932,((Tringa_nebularia:12.855634,(Tringa_totanus:6.383233,(Tringa_stagnatilis:6.198412,Tringa_glareola:6.198413):0.184820):6.472401):1.435776,(H…
	TREE tree_4931 = ((Glareola_maldivarum:54.443989,((Numenius_phaeopus:13.453135,(Numenius_minutus:6.685971,Numenius_madagascariensis:6.685971):6.767164):21.980946,((Limosa_limosa:12.553157,Limosa_lapponica:12.553157):17.936344,((((Gallinago_megala:11.099489,Gallinago_hardwickii:11.099489):12.114386,Limnodromus_semipalmatus:23.213875):4.664390,(((Calidris_ferruginea:14.473012,((((Calidris_acuminata…
	TREE tree_4054 = ((Glareola_maldivarum:65.314789,((Numenius_phaeopus:21.814854,(Numenius_madagascariensis:6.757267,Numenius_minutus:6.757267):15.057586):23.961319,(((Arenaria_interpres:35.478714,(((Calidris_tenuirostris:10.682098,(Calidris_canutus:5.925494,Calidris_acuminata:5.925494):4.756603):9.657846,((Calidris_ruficollis:14.254539,Calidris_ferruginea:14.254539):4.918888,(Calidris_subminuta:18…
	TREE tree_7538 = ((Glareola_maldivarum:60.682014,((Numenius_phaeopus:14.531748,(Numenius_minutus:4.379303,Numenius_madagascariensis:4.379303):10.152445):30.436672,((Limosa_lapponica:11.415356,Limosa_limosa:11.415356):25.563097,((((Actitis_hypoleucos:26.295696,((((Tringa_totanus:6.487914,Tringa_stagnatilis:6.487914):1.401555,Tringa_glareola:7.889469):3.837303,Tringa_nebularia:11.726772):2.341714,(…
	TREE tree_3815 = ((Glareola_maldivarum:54.195583,(((Numenius_minutus:4.358576,Numenius_madagascariensis:4.358576):12.531246,Numenius_phaeopus:16.889822):21.269154,((Limosa_limosa:10.926750,Limosa_lapponica:10.926750):24.399342,((((Gallinago_hardwickii:6.643951,Gallinago_megala:6.643951):16.535460,Limnodromus_semipalmatus:23.179411):5.544835,((((Tringa_nebularia:15.766167,((Tringa_totanus:7.606009…
	TREE tree_5921 = ((Glareola_maldivarum:61.385113,((Numenius_phaeopus:16.155144,(Numenius_madagascariensis:5.864174,Numenius_minutus:5.864174):10.290970):27.311178,(((((Gallinago_megala:2.181185,Gallinago_hardwickii:2.181185):27.992508,Limnodromus_semipalmatus:30.173693):5.749337,(Actitis_hypoleucos:31.030018,((Xenus_cinereus:27.839355,Phalaropus_lobatus:27.839355):2.349931,((Heteroscelus_brevipes…
	TREE tree_1020 = ((Glareola_maldivarum:60.133251,((Numenius_phaeopus:15.676358,(Numenius_madagascariensis:6.399719,Numenius_minutus:6.399719):9.276640):27.766571,((Limosa_lapponica:19.491146,Limosa_limosa:19.491146):19.348581,(((((Limicola_falcinellus:17.045946,Philomachus_pugnax:17.045946):2.739139,(Calidris_tenuirostris:12.372967,Calidris_canutus:12.372967):7.412118):0.992009,((Calidris_ferrugi…
	TREE tree_2324 = ((Glareola_maldivarum:53.360676,((Numenius_phaeopus:17.189079,(Numenius_madagascariensis:6.000758,Numenius_minutus:6.000758):11.188320):23.468899,(((Arenaria_interpres:29.365179,((Calidris_melanotos:15.818655,(Calidris_ruficollis:13.912512,((Calidris_alba:6.885573,Calidris_minuta:6.885573):6.136991,Calidris_acuminata:13.022564):0.889947):1.906142):2.420305,(((Limicola_falcinellus…
	TREE tree_2667 = ((Glareola_maldivarum:38.810390,(((Numenius_minutus:5.305601,Numenius_madagascariensis:5.305601):7.459224,Numenius_phaeopus:12.764826):17.177475,((Limosa_lapponica:10.279308,Limosa_limosa:10.279308):17.627937,((((Calidris_ferruginea:10.242885,(Calidris_subminuta:10.061520,(((Calidris_minuta:6.660585,Calidris_alba:6.660585):0.809465,Calidris_ruficollis:7.470049):0.600025,(Calidris…
	TREE tree_6192 = ((Glareola_maldivarum:54.820839,(((Numenius_minutus:5.596438,Numenius_madagascariensis:5.596438):8.279215,Numenius_phaeopus:13.875653):23.896299,(((Arenaria_interpres:27.324966,(((Calidris_acuminata:10.747396,Calidris_ferruginea:10.747396):3.739419,((Calidris_melanotos:10.527898,Calidris_ruficollis:10.527898):2.474079,(Calidris_minuta:7.349668,Calidris_alba:7.349668):5.652309):1.…
	TREE tree_3732 = ((Glareola_maldivarum:66.603096,(((Numenius_madagascariensis:7.448696,Numenius_minutus:7.448696):10.299301,Numenius_phaeopus:17.747997):32.077774,(((Arenaria_interpres:34.857864,(((Calidris_canutus:11.495490,Calidris_tenuirostris:11.495490):9.373022,(((Calidris_acuminata:17.455757,Calidris_subminuta:17.455757):1.561003,(Calidris_melanotos:17.483608,(Calidris_ruficollis:14.340632,…
	TREE tree_8759 = ((Glareola_maldivarum:52.750595,(((Numenius_madagascariensis:3.642620,Numenius_minutus:3.642620):10.395309,Numenius_phaeopus:14.037930):27.200491,((Limosa_limosa:13.908051,Limosa_lapponica:13.908051):22.062477,((((((Heteroscelus_brevipes:5.987237,Heteroscelus_incanus:5.987237):9.151317,(Tringa_nebularia:14.304315,(Tringa_stagnatilis:7.141573,(Tringa_totanus:5.460994,Tringa_glareo…
	TREE tree_8022 = ((Glareola_maldivarum:54.892246,((Numenius_phaeopus:10.548408,(Numenius_madagascariensis:4.033733,Numenius_minutus:4.033733):6.514675):23.453953,((Limosa_limosa:13.441415,Limosa_lapponica:13.441415):19.481201,((Arenaria_interpres:23.011185,((Philomachus_pugnax:14.019242,Limicola_falcinellus:14.019242):1.915442,(((Calidris_ferruginea:13.295421,(Calidris_melanotos:11.358722,(Calidr…
	TREE tree_3171 = ((Glareola_maldivarum:61.233997,((Numenius_phaeopus:14.623264,(Numenius_minutus:3.786534,Numenius_madagascariensis:3.786534):10.836731):29.819769,(((((Xenus_cinereus:27.485306,Phalaropus_lobatus:27.485306):2.938139,(Actitis_hypoleucos:29.930298,((((Tringa_stagnatilis:7.253194,Tringa_glareola:7.253194):0.344761,Tringa_totanus:7.597956):8.925217,(Heteroscelus_brevipes:4.379210,Hete…
	TREE tree_5274 = ((Glareola_maldivarum:60.286053,((Numenius_phaeopus:15.963692,(Numenius_minutus:4.611456,Numenius_madagascariensis:4.611456):11.352236):24.720005,((Limosa_limosa:13.904700,Limosa_lapponica:13.904700):22.383699,(((((Calidris_canutus:11.555687,Calidris_tenuirostris:11.555686):4.660976,(Limicola_falcinellus:14.551839,Philomachus_pugnax:14.551839):1.664824):2.232069,(Calidris_ferrugi…
	TREE tree_5755 = ((Glareola_maldivarum:60.159763,(((Numenius_madagascariensis:5.067996,Numenius_minutus:5.067997):11.642191,Numenius_phaeopus:16.710188):26.908592,((((Gallinago_megala:6.658059,Gallinago_hardwickii:6.658059):25.238136,Limnodromus_semipalmatus:31.896196):4.842216,(((((Tringa_nebularia:13.054152,(Tringa_stagnatilis:8.680317,(Tringa_totanus:7.420043,Tringa_glareola:7.420043):1.260274…
	TREE tree_2013 = ((Glareola_maldivarum:59.388325,(((Numenius_madagascariensis:5.150763,Numenius_minutus:5.150763):11.972857,Numenius_phaeopus:17.123619):22.149195,((Limosa_limosa:14.343097,Limosa_lapponica:14.343097):22.332935,(((((Xenus_cinereus:27.128532,Phalaropus_lobatus:27.128532):0.596356,(((Heteroscelus_brevipes:5.240973,Heteroscelus_incanus:5.240973):10.870504,Tringa_nebularia:16.111477):…
	TREE tree_8784 = ((Glareola_maldivarum:61.018761,((Numenius_phaeopus:14.465186,(Numenius_madagascariensis:5.490134,Numenius_minutus:5.490134):8.975053):24.808208,(((Arenaria_interpres:25.048679,(((Philomachus_pugnax:12.951482,Limicola_falcinellus:12.951482):3.844456,((Calidris_acuminata:13.812300,((Calidris_minuta:9.264939,(Calidris_alba:0.401110,Calidris_ruficollis:0.401110):8.863830):4.491782,C…
	TREE tree_1837 = ((Glareola_maldivarum:50.568954,(((Numenius_minutus:5.008747,Numenius_madagascariensis:5.008747):8.333585,Numenius_phaeopus:13.342331):19.450682,((Limosa_limosa:11.138159,Limosa_lapponica:11.138160):18.453979,((((Actitis_hypoleucos:21.738953,(((Tringa_stagnatilis:7.701603,(Tringa_glareola:5.309307,Tringa_totanus:5.309307):2.392296):6.118458,Tringa_nebularia:13.820061):0.477571,(H…
	TREE tree_5976 = ((Glareola_maldivarum:57.076935,(((Numenius_minutus:4.712172,Numenius_madagascariensis:4.712172):10.672776,Numenius_phaeopus:15.384949):24.679081,((Limosa_lapponica:14.861652,Limosa_limosa:14.861652):23.042065,((((Xenus_cinereus:22.706141,Phalaropus_lobatus:22.706141):3.524373,(((Heteroscelus_brevipes:5.507234,Heteroscelus_incanus:5.507234):8.311405,((Tringa_stagnatilis:5.574677,…
	TREE tree_559 = ((Glareola_maldivarum:55.216225,(((Numenius_madagascariensis:5.129857,Numenius_minutus:5.129856):9.192490,Numenius_phaeopus:14.322347):22.558214,((Limosa_lapponica:10.668627,Limosa_limosa:10.668627):21.767677,((((((Tringa_nebularia:11.856913,((Tringa_totanus:6.804698,Tringa_stagnatilis:6.804698):0.888217,Tringa_glareola:7.692915):4.163997):1.037367,(Heteroscelus_brevipes:6.600651,…
	TREE tree_6759 = ((Glareola_maldivarum:48.973347,(((Numenius_minutus:5.239103,Numenius_madagascariensis:5.239103):7.845628,Numenius_phaeopus:13.084731):22.176767,((Limosa_limosa:11.568910,Limosa_lapponica:11.568910):20.039616,((Arenaria_interpres:25.548800,((((Calidris_acuminata:9.547256,Calidris_melanotos:9.547256):4.326878,(Calidris_minuta:5.906702,Calidris_alba:5.906702):7.967432):1.273326,(Ca…
	TREE tree_1515 = ((Glareola_maldivarum:59.099411,(((Numenius_madagascariensis:4.943782,Numenius_minutus:4.943782):12.377376,Numenius_phaeopus:17.321157):27.311150,(((((Xenus_cinereus:31.085283,Phalaropus_lobatus:31.085285):2.283166,(Actitis_hypoleucos:31.948177,(((Tringa_totanus:7.870067,Tringa_glareola:7.870067):0.103804,Tringa_stagnatilis:7.973872):10.762348,((Heteroscelus_brevipes:7.882397,Het…
	TREE tree_6477 = ((Glareola_maldivarum:55.417446,(((Numenius_madagascariensis:8.248112,Numenius_minutus:8.248112):5.280972,Numenius_phaeopus:13.529084):20.627279,((((((Xenus_cinereus:22.906572,Phalaropus_lobatus:22.906570):1.387479,(((Tringa_glareola:7.093376,Tringa_totanus:7.093376):0.092115,Tringa_stagnatilis:7.185491):5.945012,((Heteroscelus_brevipes:5.120957,Heteroscelus_incanus:5.120957):7.3…
	TREE tree_1004 = ((Glareola_maldivarum:50.494137,(((Numenius_madagascariensis:5.044652,Numenius_minutus:5.044652):10.195263,Numenius_phaeopus:15.239915):17.864523,((((Actitis_hypoleucos:24.335541,(((Tringa_nebularia:10.442028,((Tringa_totanus:5.313790,Tringa_stagnatilis:5.313790):0.557446,Tringa_glareola:5.871236):4.570791):1.190570,(Heteroscelus_brevipes:5.201366,Heteroscelus_incanus:5.201366):6…
	TREE tree_5654 = ((Glareola_maldivarum:62.121601,(((Numenius_madagascariensis:8.097869,Numenius_minutus:8.097869):12.592770,Numenius_phaeopus:20.690639):21.772316,((Limosa_lapponica:15.988322,Limosa_limosa:15.988322):22.405575,(((Limnodromus_semipalmatus:30.501503,(Gallinago_hardwickii:6.527649,Gallinago_megala:6.527649):23.973852):3.057236,(Actitis_hypoleucos:27.713152,((Xenus_cinereus:25.731649…
	TREE tree_1019 = ((Glareola_maldivarum:55.259266,((Numenius_phaeopus:12.527389,(Numenius_minutus:3.598515,Numenius_madagascariensis:3.598515):8.928873):24.988907,((Limosa_lapponica:18.263844,Limosa_limosa:18.263844):16.137987,(((((Xenus_cinereus:24.102209,Phalaropus_lobatus:24.102207):2.541524,((Tringa_nebularia:13.919010,(Tringa_stagnatilis:8.126362,(Tringa_totanus:6.313762,Tringa_glareola:6.313…
	TREE tree_8925 = ((Glareola_maldivarum:61.499474,((Numenius_phaeopus:14.336706,(Numenius_madagascariensis:4.479478,Numenius_minutus:4.479478):9.857228):28.524204,(((Arenaria_interpres:28.958611,((((Calidris_acuminata:17.319996,((Calidris_minuta:6.583080,(Calidris_alba:6.143639,Calidris_ruficollis:6.143639):0.439441):10.169617,(Calidris_ferruginea:15.671476,Calidris_melanotos:15.671477):1.081220):…
	TREE tree_1859 = ((Glareola_maldivarum:65.065163,(((Numenius_madagascariensis:6.187249,Numenius_minutus:6.187249):9.737030,Numenius_phaeopus:15.924279):27.048182,(((((Gallinago_hardwickii:20.629959,Gallinago_megala:20.629959):13.213849,Limnodromus_semipalmatus:33.843811):3.286487,((Xenus_cinereus:30.611433,Phalaropus_lobatus:30.611433):3.603799,(Actitis_hypoleucos:31.892910,((Tringa_nebularia:16.…
	TREE tree_7454 = ((Glareola_maldivarum:56.476131,(((Numenius_madagascariensis:5.263724,Numenius_minutus:5.263724):9.726201,Numenius_phaeopus:14.989925):26.024733,((Limosa_lapponica:15.631684,Limosa_limosa:15.631684):22.255650,((Arenaria_interpres:26.773449,(((Calidris_tenuirostris:13.393440,(Calidris_acuminata:6.314453,Calidris_canutus:6.314453):7.078987):5.492789,((Calidris_subminuta:16.912245,(…
	TREE tree_8268 = ((Glareola_maldivarum:45.810844,(((Numenius_madagascariensis:3.425951,Numenius_minutus:3.425951):8.805533,Numenius_phaeopus:12.231484):17.143467,(((((((Heteroscelus_brevipes:3.921061,Heteroscelus_incanus:3.921061):8.960363,(Tringa_nebularia:11.854041,(Tringa_glareola:6.735201,(Tringa_stagnatilis:6.371820,Tringa_totanus:6.371820):0.363381):5.118840):1.027383):8.225360,Actitis_hypo…
	TREE tree_9754 = ((Glareola_maldivarum:50.381924,(((Numenius_minutus:5.287050,Numenius_madagascariensis:5.287050):5.179388,Numenius_phaeopus:10.466438):22.507521,((Limosa_limosa:11.617828,Limosa_lapponica:11.617828):18.627872,((Arenaria_interpres:23.344692,((Limicola_falcinellus:13.016819,Philomachus_pugnax:13.016819):1.298176,((Calidris_canutus:9.497355,Calidris_tenuirostris:9.497355):4.238406,(…
	TREE tree_4642 = ((Glareola_maldivarum:59.766407,(((Numenius_minutus:4.561877,Numenius_madagascariensis:4.561877):8.950550,Numenius_phaeopus:13.512426):26.242785,(((((Actitis_hypoleucos:25.110977,((Heteroscelus_brevipes:6.844248,Heteroscelus_incanus:6.844248):8.870384,((Tringa_glareola:8.349231,(Tringa_stagnatilis:7.137195,Tringa_totanus:7.137195):1.212036):6.039633,Tringa_nebularia:14.388864):1.…
	TREE tree_9254 = ((Glareola_maldivarum:48.395157,(((Numenius_madagascariensis:4.799583,Numenius_minutus:4.799582):8.549477,Numenius_phaeopus:13.349059):20.876640,(((Arenaria_interpres:23.395874,((Philomachus_pugnax:12.923185,Limicola_falcinellus:12.923185):2.594379,(((Calidris_acuminata:14.476727,(((Calidris_minuta:0.665684,Calidris_ruficollis:0.665684):10.132822,Calidris_alba:10.798506):0.911999…
	TREE tree_7566 = ((Glareola_maldivarum:52.110027,((Numenius_phaeopus:14.418635,(Numenius_minutus:5.457341,Numenius_madagascariensis:5.457341):8.961294):21.291895,((Limosa_limosa:11.287539,Limosa_lapponica:11.287539):21.405645,(((Limnodromus_semipalmatus:23.745823,(Gallinago_megala:8.922223,Gallinago_hardwickii:8.922223):14.823599):4.500978,((Xenus_cinereus:21.274612,Phalaropus_lobatus:21.274612):…
	TREE tree_9132 = ((Glareola_maldivarum:62.906639,((Numenius_phaeopus:15.912191,(Numenius_madagascariensis:6.594473,Numenius_minutus:6.594474):9.317719):28.505365,((Limosa_limosa:14.451262,Limosa_lapponica:14.451262):26.851152,(((Limnodromus_semipalmatus:33.627213,(Gallinago_hardwickii:6.508711,Gallinago_megala:6.508711):27.118500):2.587916,((((Heteroscelus_brevipes:6.979240,Heteroscelus_incanus:6…
	TREE tree_9999 = ((Glareola_maldivarum:65.834000,(((Numenius_minutus:5.361801,Numenius_madagascariensis:5.361802):13.305455,Numenius_phaeopus:18.667257):29.533428,((((Arenaria_interpres:31.954979,(((Philomachus_pugnax:15.832253,Limicola_falcinellus:15.832253):3.575682,(Calidris_tenuirostris:13.716609,Calidris_canutus:13.716609):5.691326):1.880043,((Calidris_ferruginea:20.311049,Calidris_subminuta…
	TREE tree_2550 = ((Glareola_maldivarum:58.072319,((Numenius_phaeopus:17.637491,(Numenius_minutus:5.848859,Numenius_madagascariensis:5.848859):11.788632):21.355915,(((((Gallinago_hardwickii:12.733197,Gallinago_megala:12.733196):12.394815,Limnodromus_semipalmatus:25.128012):6.205174,((Xenus_cinereus:26.560846,Phalaropus_lobatus:26.560846):0.333147,(Actitis_hypoleucos:25.389593,((Tringa_nebularia:14…
	TREE tree_8976 = ((Glareola_maldivarum:63.443184,((Numenius_phaeopus:14.494383,(Numenius_madagascariensis:6.759011,Numenius_minutus:6.759011):7.735372):28.072515,((Limosa_limosa:18.432722,Limosa_lapponica:18.432722):20.919359,((Limnodromus_semipalmatus:32.770271,(Gallinago_megala:7.112630,Gallinago_hardwickii:7.112629):25.657639):5.380137,((Arenaria_interpres:29.247496,((Calidris_acuminata:19.123…
	TREE tree_7371 = ((Glareola_maldivarum:61.711960,(((Numenius_madagascariensis:4.679439,Numenius_minutus:4.679439):12.796481,Numenius_phaeopus:17.475920):25.324011,(((((((((Tringa_glareola:9.861413,Tringa_totanus:9.861413):2.746592,Tringa_stagnatilis:12.608005):2.059443,Tringa_nebularia:14.667448):1.441884,(Heteroscelus_brevipes:5.359035,Heteroscelus_incanus:5.359035):10.750297):13.575926,Actitis_…
	TREE tree_6146 = ((Glareola_maldivarum:60.916168,((Numenius_phaeopus:14.887235,(Numenius_minutus:5.884785,Numenius_madagascariensis:5.884785):9.002450):28.428013,(((((Gallinago_hardwickii:6.552396,Gallinago_megala:6.552396):27.334433,Limnodromus_semipalmatus:33.886826):2.301099,(Actitis_hypoleucos:31.520096,((Xenus_cinereus:26.427004,Phalaropus_lobatus:26.427004):4.650702,(((Heteroscelus_brevipes…
	TREE tree_1303 = ((Glareola_maldivarum:57.727291,(((Numenius_minutus:6.055058,Numenius_madagascariensis:6.055058):12.723421,Numenius_phaeopus:18.778479):22.711632,((Limosa_lapponica:15.592249,Limosa_limosa:15.592249):22.832737,(((((Calidris_subminuta:18.799736,(((Calidris_ruficollis:5.577583,Calidris_alba:5.577583):4.323381,Calidris_minuta:9.900964):5.081583,Calidris_melanotos:14.982547):3.817189…
	TREE tree_6308 = ((Glareola_maldivarum:62.480354,(((Numenius_minutus:4.406537,Numenius_madagascariensis:4.406538):13.005695,Numenius_phaeopus:17.412233):26.460621,((Limosa_lapponica:15.610923,Limosa_limosa:15.610924):22.751358,((Arenaria_interpres:28.219021,(((Calidris_canutus:14.159619,Calidris_tenuirostris:14.159618):2.810336,(Limicola_falcinellus:14.910347,Philomachus_pugnax:14.910347):2.05960…
	TREE tree_9464 = ((Glareola_maldivarum:67.869743,((Numenius_phaeopus:15.723064,(Numenius_madagascariensis:5.011759,Numenius_minutus:5.011759):10.711306):32.597721,((Limosa_limosa:15.041719,Limosa_lapponica:15.041719):28.879629,(((Limnodromus_semipalmatus:36.461006,(Gallinago_hardwickii:11.660068,Gallinago_megala:11.660069):24.800936):4.994094,((((Heteroscelus_brevipes:9.259851,Heteroscelus_incanu…
	TREE tree_1855 = ((Glareola_maldivarum:59.936417,(((Numenius_minutus:6.348977,Numenius_madagascariensis:6.348977):12.630129,Numenius_phaeopus:18.979105):26.895485,(((((Xenus_cinereus:30.205881,Phalaropus_lobatus:30.205879):3.760767,(Actitis_hypoleucos:32.994164,((Tringa_nebularia:17.323994,((Tringa_stagnatilis:9.371198,Tringa_totanus:9.371197):1.049788,Tringa_glareola:10.420985):6.903008):1.54448…
	TREE tree_690 = ((Glareola_maldivarum:60.557823,(((Numenius_minutus:3.243779,Numenius_madagascariensis:3.243779):10.963797,Numenius_phaeopus:14.207576):24.251892,((Limosa_lapponica:11.943141,Limosa_limosa:11.943141):21.538137,(((Limnodromus_semipalmatus:26.626064,(Gallinago_megala:4.790740,Gallinago_hardwickii:4.790740):21.835323):3.408366,((Actitis_hypoleucos:25.912207,((Heteroscelus_brevipes:6.…
	TREE tree_7581 = ((Glareola_maldivarum:54.776958,(((Numenius_minutus:6.023548,Numenius_madagascariensis:6.023548):8.750488,Numenius_phaeopus:14.774036):27.648327,((Limosa_limosa:14.471464,Limosa_lapponica:14.471464):22.830166,(((Limnodromus_semipalmatus:29.188099,(Gallinago_hardwickii:4.007402,Gallinago_megala:4.007402):25.180695):5.764624,((Actitis_hypoleucos:28.049999,((Heteroscelus_brevipes:4.…
	TREE tree_9774 = ((Glareola_maldivarum:60.741241,((Numenius_phaeopus:17.179264,(Numenius_madagascariensis:3.793681,Numenius_minutus:3.793681):13.385583):27.678825,((Limosa_limosa:13.215126,Limosa_lapponica:13.215126):26.144770,((Arenaria_interpres:28.980272,(((((Calidris_subminuta:16.487926,Calidris_melanotos:16.487928):0.351490,((Calidris_alba:9.035703,Calidris_minuta:9.035703):3.190834,Calidris…
	TREE tree_3788 = ((Glareola_maldivarum:52.434116,(((Numenius_minutus:4.730818,Numenius_madagascariensis:4.730818):6.924404,Numenius_phaeopus:11.655222):20.855789,((Limosa_lapponica:11.418411,Limosa_limosa:11.418412):18.819424,((((((((Calidris_acuminata:6.210359,Calidris_subminuta:6.210359):4.685837,Calidris_melanotos:10.896194):1.476223,((Calidris_minuta:2.534326,Calidris_ruficollis:2.534326):5.3…
	TREE tree_2995 = ((Glareola_maldivarum:58.255417,(((Numenius_madagascariensis:4.234786,Numenius_minutus:4.234786):8.210518,Numenius_phaeopus:12.445305):26.016758,((Limosa_limosa:16.140011,Limosa_lapponica:16.140011):20.786634,((((((Calidris_tenuirostris:3.487064,Calidris_acuminata:3.487064):7.129112,Calidris_canutus:10.616177):8.097299,(Limicola_falcinellus:17.629913,Philomachus_pugnax:17.629913)…
	TREE tree_1474 = ((Glareola_maldivarum:60.709976,((Numenius_phaeopus:19.277233,(Numenius_minutus:5.719737,Numenius_madagascariensis:5.719738):13.557495):24.933605,(((((Calidris_tenuirostris:13.197051,Calidris_canutus:13.197051):8.475166,((Limicola_falcinellus:18.425365,Philomachus_pugnax:18.425365):2.950020,(((((Calidris_ruficollis:7.062883,Calidris_alba:7.062883):1.815102,Calidris_minuta:8.87798…
	TREE tree_4898 = ((Glareola_maldivarum:36.041111,(((Numenius_minutus:2.561056,Numenius_madagascariensis:2.561056):6.167997,Numenius_phaeopus:8.729053):15.617512,((Limosa_lapponica:8.268444,Limosa_limosa:8.268444):14.780934,(((((Limicola_falcinellus:8.028728,Philomachus_pugnax:8.028728):4.249475,((Calidris_ferruginea:10.011775,(Calidris_melanotos:7.965310,((Calidris_alba:3.606017,(Calidris_ruficol…
	TREE tree_5959 = ((Glareola_maldivarum:50.969627,((Numenius_phaeopus:14.131248,(Numenius_madagascariensis:5.032125,Numenius_minutus:5.032125):9.099124):20.445923,((Limosa_lapponica:11.592926,Limosa_limosa:11.592925):18.696234,(((Limnodromus_semipalmatus:24.992229,(Gallinago_hardwickii:13.662058,Gallinago_megala:13.662058):11.330173):2.247224,(((((Heteroscelus_brevipes:4.806393,Heteroscelus_incanu…
	TREE tree_8416 = ((Glareola_maldivarum:47.040863,(((Numenius_madagascariensis:2.830715,Numenius_minutus:2.830715):5.988391,Numenius_phaeopus:8.819107):24.362106,(((Arenaria_interpres:25.051970,(((Philomachus_pugnax:12.077381,Limicola_falcinellus:12.077381):2.313943,(Calidris_tenuirostris:8.597703,Calidris_canutus:8.597703):5.793621):0.509478,((Calidris_ferruginea:12.896288,Calidris_subminuta:12.8…
	TREE tree_2437 = ((Glareola_maldivarum:69.489090,((Numenius_phaeopus:14.563019,(Numenius_madagascariensis:5.948209,Numenius_minutus:5.948209):8.614810):33.235245,((Limosa_lapponica:13.936987,Limosa_limosa:13.936987):27.515013,(((((Limicola_falcinellus:21.290956,Philomachus_pugnax:21.290956):2.106624,((Calidris_ferruginea:19.554306,(Calidris_melanotos:17.487379,((Calidris_minuta:9.104717,Calidris_…
	TREE tree_5081 = ((Glareola_maldivarum:61.438606,(((Numenius_madagascariensis:4.498290,Numenius_minutus:4.498290):13.226789,Numenius_phaeopus:17.725080):24.153992,((Limosa_limosa:14.450644,Limosa_lapponica:14.450644):24.483797,((Limnodromus_semipalmatus:29.023384,(Gallinago_hardwickii:14.664659,Gallinago_megala:14.664658):14.358724):5.055339,(((((Heteroscelus_brevipes:9.513867,Heteroscelus_incanu…
	TREE tree_5417 = ((Glareola_maldivarum:65.115967,(((Numenius_madagascariensis:6.259371,Numenius_minutus:6.259371):7.640672,Numenius_phaeopus:13.900043):28.405546,((Limosa_limosa:13.724201,Limosa_lapponica:13.724201):24.056393,(((Arenaria_interpres:30.116074,(((Calidris_canutus:10.601368,Calidris_tenuirostris:10.601368):8.007504,(Limicola_falcinellus:16.289846,Philomachus_pugnax:16.289846):2.31902…
	TREE tree_4831 = ((Glareola_maldivarum:61.401031,((Numenius_phaeopus:13.705273,(Numenius_madagascariensis:4.602260,Numenius_minutus:4.602260):9.103012):30.525162,((Limosa_limosa:15.132969,Limosa_lapponica:15.132969):24.002100,(((((Calidris_canutus:12.805400,Calidris_tenuirostris:12.805400):7.711181,(((Calidris_subminuta:15.904879,Calidris_ferruginea:15.904879):2.795737,Calidris_ruficollis:18.7006…
	TREE tree_9169 = ((Glareola_maldivarum:71.947098,((Numenius_phaeopus:15.520399,(Numenius_madagascariensis:5.390559,Numenius_minutus:5.390559):10.129840):34.772831,((Limosa_lapponica:21.648792,Limosa_limosa:21.648792):21.182053,((Limnodromus_semipalmatus:35.912067,(Gallinago_megala:18.279442,Gallinago_hardwickii:18.279442):17.632626):5.184206,((Actitis_hypoleucos:36.673157,((Xenus_cinereus:32.2876…
	TREE tree_8657 = ((Glareola_maldivarum:48.305618,((Numenius_phaeopus:10.550699,(Numenius_madagascariensis:3.024188,Numenius_minutus:3.024188):7.526511):20.888142,((Limosa_lapponica:13.051824,Limosa_limosa:13.051825):15.841873,((Arenaria_interpres:20.333286,((((((Calidris_alba:4.263617,(Calidris_ruficollis:0.419280,Calidris_minuta:0.419280):3.844337):6.080110,Calidris_melanotos:10.343727):0.911343…
	TREE tree_7281 = ((Glareola_maldivarum:59.867485,((Numenius_phaeopus:17.258211,(Numenius_madagascariensis:4.578215,Numenius_minutus:4.578214):12.679996):20.453766,(((Arenaria_interpres:28.098656,(((Philomachus_pugnax:16.604071,Limicola_falcinellus:16.604071):1.603589,((((Calidris_melanotos:5.801903,Calidris_ruficollis:5.801903):8.295799,(Calidris_alba:8.347050,Calidris_minuta:8.347050):5.750652):…
	TREE tree_7707 = ((Glareola_maldivarum:53.975735,((Numenius_phaeopus:14.838085,(Numenius_madagascariensis:5.013737,Numenius_minutus:5.013737):9.824348):24.422249,(((Arenaria_interpres:24.113068,((Philomachus_pugnax:13.927412,Limicola_falcinellus:13.927412):2.722926,(((Calidris_melanotos:13.338299,(Calidris_minuta:7.091312,(Calidris_acuminata:6.315410,Calidris_alba:6.315410):0.775902):6.246987):1.…
	TREE tree_8498 = ((Glareola_maldivarum:68.023056,(((Numenius_minutus:6.736813,Numenius_madagascariensis:6.736813):11.113087,Numenius_phaeopus:17.849899):29.018890,((((((Xenus_cinereus:28.011633,Phalaropus_lobatus:28.011635):1.539813,((((Tringa_glareola:8.681950,Tringa_stagnatilis:8.681950):0.287586,Tringa_totanus:8.969536):7.516568,(Heteroscelus_brevipes:4.217182,Heteroscelus_incanus:4.217182):12…
	TREE tree_1857 = ((Glareola_maldivarum:50.567707,(((Numenius_madagascariensis:6.132257,Numenius_minutus:6.132257):8.111158,Numenius_phaeopus:14.243416):25.521214,(((((Gallinago_hardwickii:10.606661,Gallinago_megala:10.606661):15.294114,Limnodromus_semipalmatus:25.900776):3.153688,(((((Heteroscelus_brevipes:3.759048,Heteroscelus_incanus:3.759048):10.697739,Tringa_nebularia:14.456787):0.226556,(Tri…
	TREE tree_802 = ((Glareola_maldivarum:56.398262,((Numenius_phaeopus:15.629108,(Numenius_madagascariensis:8.757045,Numenius_minutus:8.757045):6.872063):26.677780,((Limosa_limosa:16.044535,Limosa_lapponica:16.044535):19.622425,(((Limnodromus_semipalmatus:30.798780,(Gallinago_megala:9.842819,Gallinago_hardwickii:9.842818):20.955961):1.592595,(((((Tringa_totanus:6.913028,(Tringa_glareola:6.580565,Tri…
	TREE tree_8922 = ((Glareola_maldivarum:51.327919,(((Numenius_madagascariensis:4.208677,Numenius_minutus:4.208677):8.427466,Numenius_phaeopus:12.636144):23.081778,(((Arenaria_interpres:24.359169,(((Calidris_acuminata:13.245150,((Calidris_melanotos:12.106379,(Calidris_minuta:8.489065,(Calidris_alba:2.317916,Calidris_ruficollis:2.317916):6.171149):3.617312):0.661925,Calidris_ferruginea:12.768303):0.…
	TREE tree_9980 = ((Glareola_maldivarum:75.694092,(((Numenius_madagascariensis:5.917863,Numenius_minutus:5.917862):14.573398,Numenius_phaeopus:20.491261):37.245800,((Limosa_limosa:17.820646,Limosa_lapponica:17.820644):35.033024,((Limnodromus_semipalmatus:44.356056,(Gallinago_megala:18.583031,Gallinago_hardwickii:18.583033):25.773022):5.213955,((Arenaria_interpres:40.262512,(((Philomachus_pugnax:21…
	TREE tree_6451 = ((Glareola_maldivarum:52.896832,((Numenius_phaeopus:15.602425,(Numenius_minutus:5.209947,Numenius_madagascariensis:5.209947):10.392477):22.647457,((((((Xenus_cinereus:24.232452,Phalaropus_lobatus:24.232452):1.911810,((Tringa_nebularia:14.249871,(Tringa_glareola:8.520761,(Tringa_totanus:7.259705,Tringa_stagnatilis:7.259705):1.261057):5.729110):1.051046,(Heteroscelus_brevipes:6.635…
	TREE tree_3695 = ((Glareola_maldivarum:62.557144,(((Numenius_madagascariensis:4.731394,Numenius_minutus:4.731394):13.861259,Numenius_phaeopus:18.592653):22.552837,((Limosa_lapponica:15.499093,Limosa_limosa:15.499093):20.297955,((((Limicola_falcinellus:14.440068,Philomachus_pugnax:14.440068):4.558150,((Calidris_tenuirostris:13.090210,Calidris_canutus:13.090210):5.524652,((((Calidris_alba:5.851448,…
	TREE tree_8777 = ((Glareola_maldivarum:54.808502,(((Numenius_minutus:3.234942,Numenius_madagascariensis:3.234942):8.933647,Numenius_phaeopus:12.168590):23.430357,((Limosa_limosa:15.038765,Limosa_lapponica:15.038765):16.696712,(((Limnodromus_semipalmatus:25.928686,(Gallinago_megala:8.591416,Gallinago_hardwickii:8.591416):17.337269):2.809078,((Xenus_cinereus:23.166330,Phalaropus_lobatus:23.166330):…
	TREE tree_2558 = ((Glareola_maldivarum:55.789501,(((Numenius_minutus:4.331132,Numenius_madagascariensis:4.331132):11.451065,Numenius_phaeopus:15.782196):23.035812,(((((Gallinago_hardwickii:9.286959,Gallinago_megala:9.286959):19.684153,Limnodromus_semipalmatus:28.971111):2.976722,(((Xenus_cinereus:23.868021,Phalaropus_lobatus:23.868021):2.683745,((Tringa_nebularia:14.625849,((Tringa_stagnatilis:8.…
	TREE tree_8317 = ((Glareola_maldivarum:58.524010,((Numenius_phaeopus:12.492312,(Numenius_minutus:4.286861,Numenius_madagascariensis:4.286861):8.205452):24.920021,(((((Gallinago_hardwickii:13.727182,Gallinago_megala:13.727182):15.200594,Limnodromus_semipalmatus:28.927776):2.475038,((((Heteroscelus_brevipes:6.299343,Heteroscelus_incanus:6.299343):9.520619,(Tringa_nebularia:14.908140,(Tringa_stagnat…
	TREE tree_6223 = ((Glareola_maldivarum:65.518089,((Numenius_phaeopus:13.060495,(Numenius_minutus:6.968204,Numenius_madagascariensis:6.968204):6.092292):31.405008,(((Arenaria_interpres:30.143864,(((Calidris_subminuta:18.039484,(((Calidris_alba:8.753098,Calidris_minuta:8.753098):5.126327,Calidris_ruficollis:13.879425):2.889596,(Calidris_ferruginea:16.613287,(Calidris_acuminata:6.277483,Calidris_mel…
	TREE tree_733 = ((Glareola_maldivarum:60.624084,((Numenius_phaeopus:13.716047,(Numenius_minutus:5.664443,Numenius_madagascariensis:5.664443):8.051605):23.704967,((Limosa_limosa:12.046586,Limosa_lapponica:12.046586):23.027086,((((Actitis_hypoleucos:26.681028,((((Tringa_stagnatilis:7.675116,Tringa_totanus:7.675116):0.774381,Tringa_glareola:8.449497):9.097803,Tringa_nebularia:17.547300):0.040326,(He…
	TREE tree_45 = ((Glareola_maldivarum:60.922180,(((Numenius_minutus:5.935694,Numenius_madagascariensis:5.935693):10.609509,Numenius_phaeopus:16.545204):21.568752,(((Arenaria_interpres:25.616682,(((Philomachus_pugnax:16.582865,Limicola_falcinellus:16.582865):1.374408,(Calidris_tenuirostris:12.620829,Calidris_canutus:12.620829):5.336444):0.072076,(((((Calidris_acuminata:10.281900,Calidris_ruficollis…
	TREE tree_6416 = ((Glareola_maldivarum:68.052444,(((Numenius_minutus:8.414289,Numenius_madagascariensis:8.414289):6.766614,Numenius_phaeopus:15.180902):28.311214,((Limosa_lapponica:14.123838,Limosa_limosa:14.123839):25.438694,((((Xenus_cinereus:28.742071,Phalaropus_lobatus:28.742069):3.094666,(Actitis_hypoleucos:29.894781,((Heteroscelus_brevipes:8.627172,Heteroscelus_incanus:8.627172):9.199680,((…
	TREE tree_2940 = ((Glareola_maldivarum:46.962688,((Numenius_phaeopus:11.841670,(Numenius_minutus:3.815402,Numenius_madagascariensis:3.815401):8.026269):21.818537,((Limosa_lapponica:12.209208,Limosa_limosa:12.209208):18.729256,((((Gallinago_megala:10.586750,Gallinago_hardwickii:10.586750):13.164215,Limnodromus_semipalmatus:23.750965):3.040699,((((Heteroscelus_brevipes:5.430951,Heteroscelus_incanus…
	TREE tree_5989 = ((Glareola_maldivarum:52.784184,((Numenius_phaeopus:12.328456,(Numenius_madagascariensis:4.515914,Numenius_minutus:4.515915):7.812541):21.352194,(((((((Tringa_nebularia:11.364945,((Tringa_glareola:5.301342,Tringa_totanus:5.301342):1.139057,Tringa_stagnatilis:6.440399):4.924546):2.611199,(Heteroscelus_brevipes:7.753099,Heteroscelus_incanus:7.753099):6.223046):10.085903,Actitis_hyp…
	TREE tree_9229 = ((Glareola_maldivarum:44.059517,((Numenius_phaeopus:12.746698,(Numenius_minutus:3.924924,Numenius_madagascariensis:3.924924):8.821774):17.523743,((Limosa_limosa:11.303598,Limosa_lapponica:11.303598):14.487524,((Arenaria_interpres:20.021694,((Calidris_ferruginea:10.694020,(Calidris_subminuta:10.638954,(Calidris_melanotos:10.437266,((Calidris_alba:5.191957,Calidris_minuta:5.191957)…
	TREE tree_237 = ((Glareola_maldivarum:61.097870,((Numenius_phaeopus:16.299299,(Numenius_madagascariensis:5.188554,Numenius_minutus:5.188554):11.110745):23.912724,(((Arenaria_interpres:29.308613,((Calidris_tenuirostris:12.927320,Calidris_canutus:12.927320):8.607517,((Philomachus_pugnax:17.582956,Limicola_falcinellus:17.582956):3.880402,(Calidris_ferruginea:17.908131,(((Calidris_acuminata:14.990490…
	TREE tree_6632 = ((Glareola_maldivarum:51.429554,(((Numenius_minutus:3.932613,Numenius_madagascariensis:3.932613):12.297233,Numenius_phaeopus:16.229845):21.189476,((Limosa_lapponica:11.812477,Limosa_limosa:11.812477):22.452765,(((Limnodromus_semipalmatus:26.206009,(Gallinago_megala:6.274452,Gallinago_hardwickii:6.274452):19.931555):6.176601,(((Heteroscelus_brevipes:8.848218,Heteroscelus_incanus:8…
	TREE tree_8045 = ((Glareola_maldivarum:62.998642,((Numenius_phaeopus:13.791801,(Numenius_madagascariensis:5.419848,Numenius_minutus:5.419847):8.371953):23.767979,((Limosa_lapponica:12.858862,Limosa_limosa:12.858862):21.152191,((Arenaria_interpres:26.356609,((((Calidris_acuminata:12.573223,Calidris_subminuta:12.573224):2.064589,(Calidris_ferruginea:14.536406,((Calidris_ruficollis:8.007148,Calidris…
	TREE tree_8024 = ((Glareola_maldivarum:60.296036,((Numenius_phaeopus:15.437546,(Numenius_minutus:3.581618,Numenius_madagascariensis:3.581618):11.855927):26.084642,((Limosa_limosa:15.098602,Limosa_lapponica:15.098602):24.130886,(((Limnodromus_semipalmatus:32.966106,(Gallinago_megala:5.733131,Gallinago_hardwickii:5.733131):27.232977):3.282293,(((Xenus_cinereus:29.273859,Phalaropus_lobatus:29.273861…
	TREE tree_9148 = ((Glareola_maldivarum:68.571381,((Numenius_phaeopus:17.260040,(Numenius_madagascariensis:6.864266,Numenius_minutus:6.864266):10.395775):29.497156,((Limosa_lapponica:14.648668,Limosa_limosa:14.648668):28.325752,((((((Heteroscelus_brevipes:7.131420,Heteroscelus_incanus:7.131420):11.782079,(Tringa_nebularia:17.399708,((Tringa_glareola:8.653395,Tringa_totanus:8.653395):1.497178,Tring…
	TREE tree_5169 = ((Glareola_maldivarum:50.289124,(((Numenius_madagascariensis:2.621802,Numenius_minutus:2.621802):8.343687,Numenius_phaeopus:10.965488):21.731823,(((Arenaria_interpres:22.748564,(((Philomachus_pugnax:13.789465,Limicola_falcinellus:13.789465):0.477834,(Calidris_canutus:9.258608,Calidris_tenuirostris:9.258608):5.008692):0.161047,((Calidris_ferruginea:13.996983,((Calidris_ruficollis:…
	TREE tree_8734 = ((Glareola_maldivarum:66.625717,((Numenius_phaeopus:14.047897,(Numenius_madagascariensis:7.394125,Numenius_minutus:7.394125):6.653772):30.470592,(((Arenaria_interpres:34.681320,((Calidris_tenuirostris:17.981983,Calidris_canutus:17.981983):5.067542,((Calidris_ferruginea:20.263506,((Calidris_subminuta:2.143985,Calidris_acuminata:2.143985):15.802641,(Calidris_melanotos:16.415730,(Ca…
	TREE tree_98 = ((Glareola_maldivarum:52.202759,(((Numenius_minutus:4.538045,Numenius_madagascariensis:4.538045):7.505394,Numenius_phaeopus:12.043438):28.014660,(((Arenaria_interpres:23.341002,((Calidris_canutus:9.660233,Calidris_tenuirostris:9.660233):7.983984,((Philomachus_pugnax:17.160950,Limicola_falcinellus:17.160950):0.306747,(((Calidris_subminuta:14.964841,Calidris_acuminata:14.964840):1.01…
	TREE tree_1134 = ((Glareola_maldivarum:59.376480,(((Numenius_minutus:6.469491,Numenius_madagascariensis:6.469491):7.203287,Numenius_phaeopus:13.672779):29.081406,((Limosa_lapponica:13.266065,Limosa_limosa:13.266066):25.079075,((((Calidris_ferruginea:16.476910,((Calidris_acuminata:12.735491,Calidris_subminuta:12.735491):3.082149,((Calidris_minuta:11.201018,(Calidris_alba:7.132684,Calidris_ruficoll…
	TREE tree_8393 = ((Glareola_maldivarum:66.822792,(((Numenius_madagascariensis:5.933694,Numenius_minutus:5.933694):8.381186,Numenius_phaeopus:14.314878):32.413513,(((Arenaria_interpres:32.877209,(((Philomachus_pugnax:17.188707,Limicola_falcinellus:17.188707):2.819468,(Calidris_canutus:14.403426,Calidris_tenuirostris:14.403426):5.604748):3.100709,((((Calidris_ruficollis:0.117171,Calidris_acuminata:…
	TREE tree_908 = ((Glareola_maldivarum:64.970734,(((Numenius_minutus:5.270372,Numenius_madagascariensis:5.270372):11.068726,Numenius_phaeopus:16.339100):27.319599,(((Arenaria_interpres:30.447758,((((Calidris_subminuta:19.116062,Calidris_ferruginea:19.116062):0.659500,(Calidris_melanotos:14.313440,(Calidris_minuta:8.398207,(Calidris_ruficollis:7.156198,Calidris_alba:7.156198):1.242009):5.915233):5.…
	TREE tree_4172 = ((Glareola_maldivarum:51.794579,((Numenius_phaeopus:11.018897,(Numenius_madagascariensis:3.704685,Numenius_minutus:3.704685):7.314212):22.956360,(((((Xenus_cinereus:23.749245,Phalaropus_lobatus:23.749245):0.755091,(Actitis_hypoleucos:23.763765,((Tringa_nebularia:12.819870,(Heteroscelus_brevipes:4.291456,Heteroscelus_incanus:4.291456):8.528414):0.494875,(Tringa_totanus:6.762729,(T…
	TREE tree_6922 = ((Glareola_maldivarum:55.477821,((Numenius_phaeopus:13.310762,(Numenius_madagascariensis:4.025744,Numenius_minutus:4.025744):9.285018):25.403614,(((((Gallinago_megala:11.827675,Gallinago_hardwickii:11.827675):16.334042,Limnodromus_semipalmatus:28.161716):2.434267,(((((Tringa_stagnatilis:6.093210,(Tringa_totanus:4.512228,Tringa_glareola:4.512228):1.580983):3.706989,Tringa_nebulari…
	TREE tree_4265 = ((Glareola_maldivarum:54.571976,((Numenius_phaeopus:12.552084,(Numenius_minutus:4.644463,Numenius_madagascariensis:4.644463):7.907621):20.328531,((Limosa_limosa:12.273162,Limosa_lapponica:12.273162):17.971546,((((Calidris_tenuirostris:9.119479,Calidris_canutus:9.119479):6.492082,(((Calidris_ferruginea:6.180439,Calidris_acuminata:6.180439):7.538877,((Calidris_melanotos:9.802107,(C…
	TREE tree_989 = ((Glareola_maldivarum:62.539299,(((Numenius_madagascariensis:3.398333,Numenius_minutus:3.398333):11.720714,Numenius_phaeopus:15.119047):24.341564,((Limosa_limosa:15.149369,Limosa_lapponica:15.149368):21.867620,((Limnodromus_semipalmatus:27.129639,(Gallinago_megala:14.934118,Gallinago_hardwickii:14.934118):12.195520):5.266167,((((((Heteroscelus_brevipes:6.231227,Heteroscelus_incanu…
	TREE tree_8534 = ((Glareola_maldivarum:60.276100,((Numenius_phaeopus:13.854070,(Numenius_minutus:6.146466,Numenius_madagascariensis:6.146466):7.707603):25.872562,(((Arenaria_interpres:29.147387,((((Calidris_tenuirostris:12.296312,Calidris_canutus:12.296312):4.817073,Calidris_subminuta:17.113386):0.894871,(Philomachus_pugnax:15.456958,Limicola_falcinellus:15.456958):2.551300):1.087956,((((Calidris…
	TREE tree_965 = ((Glareola_maldivarum:72.310951,(((Numenius_madagascariensis:4.247915,Numenius_minutus:4.247915):12.244006,Numenius_phaeopus:16.491920):28.267855,((Limosa_lapponica:16.763329,Limosa_limosa:16.763329):25.423267,((((((((Tringa_stagnatilis:9.447650,Tringa_glareola:9.447650):0.017085,Tringa_totanus:9.464734):7.838814,Tringa_nebularia:17.303549):0.718617,(Heteroscelus_brevipes:7.278445…
	TREE tree_2150 = ((Glareola_maldivarum:50.655991,(((Numenius_madagascariensis:2.989581,Numenius_minutus:2.989581):9.366997,Numenius_phaeopus:12.356577):23.502613,((Limosa_limosa:13.048685,Limosa_lapponica:13.048685):17.919142,((((((Heteroscelus_brevipes:5.160618,Heteroscelus_incanus:5.160618):8.988680,(((Tringa_totanus:7.264252,Tringa_stagnatilis:7.264252):0.310120,Tringa_glareola:7.574372):5.999…
	TREE tree_8648 = ((Glareola_maldivarum:53.680653,(((Numenius_minutus:5.236117,Numenius_madagascariensis:5.236117):5.232419,Numenius_phaeopus:10.468536):23.099918,((Limosa_lapponica:14.145292,Limosa_limosa:14.145292):18.396353,((Arenaria_interpres:25.084473,(((Calidris_tenuirostris:9.857176,Calidris_canutus:9.857176):4.694407,(Philomachus_pugnax:12.115085,Limicola_falcinellus:12.115085):2.436498):…
	TREE tree_1827 = ((Glareola_maldivarum:58.706799,((Numenius_phaeopus:19.946095,(Numenius_madagascariensis:5.310663,Numenius_minutus:5.310663):14.635431):23.564178,(((((((Calidris_canutus:10.286901,Calidris_tenuirostris:10.286901):6.647680,Calidris_subminuta:16.934582):1.437245,(((((Calidris_ruficollis:3.450328,Calidris_alba:3.450328):5.897337,Calidris_minuta:9.347665):5.181202,Calidris_acuminata:…
	TREE tree_637 = ((Glareola_maldivarum:53.158577,((Numenius_phaeopus:11.345785,(Numenius_madagascariensis:3.505641,Numenius_minutus:3.505641):7.840144):23.710735,((Limosa_lapponica:14.210618,Limosa_limosa:14.210617):17.758371,((Arenaria_interpres:23.859737,((((Calidris_minuta:6.297881,(Calidris_ruficollis:0.113340,Calidris_alba:0.113340):6.184542):6.811100,Calidris_melanotos:13.108980):1.246704,Ca…
[truncated: 9,017 more rows]
