# Supplementary material for: Coastal Shorebirds Delay Maturity More Than Inland Ones
Source: Ecol Evol. 2025 Jun 27;15(7):e71679. doi: 10.1002/ece3.71679 (PMC12203014; doi:10.1002/ece3.71679)
Supplement: Supplementary file 1 — Data S1 [file ECE3-15-e71679-s001.zip › ece371679-sup-0002-DataS2.R]

###-------------------------------------------------------------------------------------###
### Paper: Rogers, D. et al. "Coastal shorebirds delay maturity more than inland ones"  ###
### Journal: Ecology and Evolution                                                      ###
### Author: Jorge S. Gutiérrez, University of Extremadura [jorgesgutierrez@unex.es]     ###
### Date: March 2025                                                                    ###
###-------------------------------------------------------------------------------------###

# Start with empty workspace
rm(list=ls(all=TRUE)) 

# Load the packages
library(tidyverse)
library(ape)
library(geiger)
library(MCMCglmm)
library(coda)
library(phytools)
library(phangorn)
library(geiger)
library(car)
library(cowplot)

# Set working directory
setwd("xxx") # choose yours

# Read in the data
data<-read.csv("dataset.csv", header=T, sep=";")

# Check everything loaded corrected and adjust variables
str(data)

data$Age_migration1 <- as.numeric(data$Age_migration1)
data$Age_migration2 <- as.numeric(data$Age_migration2)
colnames(data)[8] <- "Migration_distance" # correct typo
data$Migration_distance <- as.numeric(data$Migration_distance)
data$Nonbreeding_habitat <- as.factor(data$Nonbreeding_habitat)
data$Species  <- as.factor(data$Species)
data$Scientific <- as.factor(data$Scientific )

# Square root age at first migration to treat it as a continuous variable (distribution close to normality)
data$Age_migration1_sqrt <-sqrt(data$Age_migration1)
hist(data$Age_migration1_sqrt)

data$Age_migration2_sqrt <-sqrt(data$Age_migration2)
hist(data$Age_migration2_sqrt)

# Read in the trees
allTrees =  read.nexus("10000_trees.tre") # 10,000 trees from http://birdtree.org/ (Hackett all species) 
#plot(allTrees[[1]],type='fan',cex = 0.5, no.margin = TRUE, label.offset = 0.5)

# Build a consensus tree using the function consensus.edges in ‘phytools’
consensus_tree <-consensus.edges(allTrees)
plot(consensus_tree, show.tip.label = T, type = "fan")

# Check whether the tree is ultrametric 
is.ultrametric(consensus_tree)

# Check whether the tree is rooted 
is.rooted(consensus_tree)

# Root the tree using midpoint rooting (common method)
consensus_tree <- midpoint.root(consensus_tree)

plot(consensus_tree, show.tip.label = T)
#plotTree(consensus_tree,node.numbers=T)

# Save consensus tree
#write.tree(consensus_tree, file = "consensus_tree.trees")
#consensus_tree <- read.tree("consensus_tree.trees") # if loaded in another session

#As polytomies are significant in the consensus tree, a better option is to extract a Maximum Clade Credibility (MCC) tree.
#This creates a tree with the most probable topology while keeping resolution.

# Build a Maximum Clade Credibility (MCC) Tree
mcc_tree <- maxCladeCred(allTrees)
plot(mcc_tree, show.tip.label = T, type = 'fan')

# Check whether the tree is ultrametric 
is.ultrametric(mcc_tree)
mcc_tree <-force.ultrametric(mcc_tree)

# Check whether the tree is rooted 
is.rooted(mcc_tree)

# Root the tree using midpoint rooting (common method)
mcc_tree <- midpoint.root(mcc_tree)
plot(mcc_tree, show.tip.label = T, type = 'fan')

# Save MCC tree
#write.tree(mcc_tree, file = "mcc_tree.trees")
mcc_tree <- read.tree("mcc_tree.trees") # if loaded in another session

# Call species in the data 'animal' before running MCMCglmm models
colnames(data)[2] <- "animal" 

# Check whether the names match in the data and the tree
check <- name.check(phy = mcc_tree, data = data, 
                    data.names = data$animal)
check

# Plot tree with habitat categories (for Figure 1)
pdf("Fig1_tree.pdf", width = 16 , height = 16)
par(oma = c(2, 2, 5, 5), xpd = TRUE)
plot(mcc_tree, type = "fan", show.tip.label = T, label.offset = 3, cex = 1.4)

col.vector<-rep("grey",length(mcc_tree$tip.label))
for(i in 1:length(mcc_tree$tip.label)){
  sp1<-mcc_tree$tip.label[i]
  if(data$Nonbreeding_habitat[data$animal==sp1]=="Inland")
  {col.vector[i]<-"seagreen3"}
  if(data$Nonbreeding_habitat[data$animal==sp1]=="Coastal")
  {col.vector[i]<-"royalblue"}
}
tiplabels(pch = 16, col = col.vector, cex=2, family = "Times")
legend("topleft", legend=c("Inland", "Mixed", "Coastal"), col= c("seagreen3","grey","royalblue"), 
       pch=16, cex=2, pt.cex= 2, bty="n")

dev.off()

# Plot age first migration against body mass and wing length against body mass (figure 2)
# For visual purposes; MCMCglmm models are below

# Plot relationship
#pdf("plot_wing_vs_mass.pdf", width=7, height=7)
panel_a <- ggplot(data, aes(Wing_length, Nonbreeding_mass, )) + 
  geom_smooth(method = "lm", se = TRUE, color = "black", span = 0.75) +  
  geom_point(aes(col = Nonbreeding_habitat), size = 4) +  
  scale_color_manual(values = c("royalblue","seagreen3","grey")) +
  labs(x = "Wing length (mm)", y = "Nonbreeding mass (g)") +
  theme_bw() +
  theme(
    legend.position = c(0.15, 0.85),
    legend.background = element_rect(fill = "white", color = "black"),
    legend.title = element_blank(),
    text = element_text(size = 20, family = "Times"),
    plot.margin = margin(10, 50, 10, 10) 
  )
#dev.off()

#pdf("plot_age_vs_wing.pdf", width=7, height=7)
panel_b <- ggplot(data, aes(Wing_length, Age_migration1)) + 
  geom_smooth(method = "lm", se = TRUE, color = "black") +  
  geom_point(aes(col = Nonbreeding_habitat), size = 4) +  
  scale_color_manual(values = c("royalblue","seagreen3","grey")) +
  labs(y = "Age of first return migration", x = "Wing length (mm)") +
  #scale_y_continuous(limits = c(1, 4.5), breaks = c(1, 2, 3, 4)) +  # Ensures correct y-axis range & labels
  theme_bw() +
  theme(
    legend.position = "none",
    text = element_text(size = 20, family = "Times"),
    plot.margin = margin(10, 50, 10, 10)  
  )
#dev.off()

# Make 2-panel figure (fig. 2)
pdf("Fig2_size.pdf", width=7, height=10)
plot_grid(panel_a, panel_b,
          labels=c("(a)","(b)"),
          ncol = 1,
          align = c("v"), label_fontfamily = "Times", label_size = 14)
dev.off()


## MCMCglmm specific preparation
# Remove zero length branches and replace with polytomies 
#consensus_tree <- di2multi(consensus_tree)
#mcc_tree <- di2multi(mcc_tree) # NOT NEEDED IN THIS CASE

# Remove node labels 
#consensus_tree$node.label <- NULL
#mcc_tree$node.label <- NULL # NOT NEEDED IN THIS CASE

# Set up priors for MCMCglmm
# Inverse Wishart with V = 1 and nu = 0.02
# i.e. fairly uninformative priors
prior <- list(G = list(G1 = list(V = 1, nu = 0.02)),
              R = list(V = 1, nu = 0.02))

# Set up another uninformative priors (no major change)
#prior2<-list(R = list(V = 1/2, nu=0.002), G = list(G1=list(V = 1/2, nu=0.002)))

## Model 0: Check whether wing length is highly correlated with body mass
# It is indeed, so body mass was dropped to avoid multicollinearity issues
# Wing length is used as an indicator of body size from now on
mod0 <-MCMCglmm(Wing_length ~ Nonbreeding_mass,
                random=~animal,
                ginverse = list(animal = inverseA(mcc_tree, nodes = "TIPS", scale = TRUE)$Ainv),
                family="gaussian",
                prior=prior, 
                data=data, pl=TRUE, 
                nitt=5000000,thin=2500,burnin=100000, verbose =TRUE)

summary(mod0)$solutions

## Plot model diagnostics. Because of the nature of MCMC we won’t have the exact same plots here.
# For fixed effects
plot(mod0$Sol)
# For random effects
plot(mod0$VCV)
hist(mod0$Liab)

# Calculate ESS
effectiveSize(mod0$Sol[, 1:mod0$Fixed$nfl, drop = FALSE])[[1]]

# Extract DIC
mod0$DIC

# Get lambda 
lambda <- mod0$VCV[,'animal']/
  (mod0$VCV[,'animal'] + mod0$VCV[,'units'])

# Posterior mean of lambda
mean(lambda)
# Posterior mode of lambda
posterior.mode(lambda)
#HPD interval
HPDinterval(lambda)

## Calculate marginal R² and conditional R² for MCMCglmm models
# This gives you a powerful way to partition the variance explained by fixed effects and the full model (fixed + random effects, including phylogeny). 
# These are analogues to R²_m and R²_c in mixed model frameworks like lme4.

# STEP 1: Extract posterior samples
Sol <- as.matrix(mod0$Sol)         # Fixed and random effects
VCV <- mod0$VCV                    # Variance components

# STEP 2: Subset Sol to only fixed effects (to match design matrix)
fixed_names <- colnames(mod0$X)    # Names of fixed effects
fixed_effects <- Sol[, fixed_names]  # Keep only fixed effect samples

# STEP 3: Compute fitted values across posterior samples
linear_pred <- mod0$X %*% t(fixed_effects)  # Design matrix %*% fixed effects

# STEP 4: Calculate variance explained by fixed effects (across posterior)
varF <- apply(linear_pred, 2, var)  # Variance per posterior sample

# STEP 5: Extract random and residual variances
varRand <- VCV[, "animal"]          # Random effect (phylogenetic)
varResid <- VCV[, "units"]          # Residual variance

# STEP 6: Calculate total variance
varTotal <- varF + varRand + varResid

# STEP 7: Calculate marginal and conditional R²
R2_marginal <- varF / varTotal
R2_conditional <- (varF + varRand) / varTotal

# STEP 8: Summarize results
cat("Marginal R² (Fixed effects only):\n")
print(summary(R2_marginal))
print(HPDinterval(R2_marginal))

cat("\nConditional R² (Fixed + Random effects):\n")
print(summary(R2_conditional))
print(HPDinterval(R2_conditional))

#R²_marginal: Proportion of variance in wing length explained by Nonbreeding_mass alone.
#R²_conditional: Total variance explained when accounting for both ecology (mass) and evolution (phylogenetic random effect).
#This approach follows Nakagawa & Schielzeth’s (2013) framework, adapted for Bayesian models.

## Model 1: Gaussian with raw predictors 
mod1 <-MCMCglmm(Age_migration1_sqrt ~ Nonbreeding_habitat + Breeding_latitude + Migration_distance + Wing_length,
                random=~animal,
                ginverse = list(animal = inverseA(mcc_tree, nodes = "TIPS", scale = TRUE)$Ainv),
                family="gaussian",
                prior=prior, 
                data=data, pl=TRUE, 
                nitt=5000000,thin=2500,burnin=100000, verbose =TRUE)

summary(mod1)$solutions
vif(VIFmod1<-glm(mod1$Fixed$formula, na.action=na.omit, data= data))

## Plot model diagnostics for MCMCglmm
# For fixed effects
plot(mod1$Sol)
# For random effects
plot(mod1$VCV)
hist(mod1$Liab)

# Calculate ESS
effectiveSize(mod1$Sol[, 1:mod1$Fixed$nfl, drop = FALSE])[[1]]

# Extract DIC
mod1$DIC

# Get lambda 
lambda <- mod1$VCV[,'animal']/
  (mod1$VCV[,'animal'] + mod1$VCV[,'units'])

# Posterior mean of lambda
mean(lambda)
# Posterior mode of lambda
posterior.mode(lambda)
#HPD interval
HPDinterval(lambda)

## Plot results
table <- as.data.frame(summary(mod1)$solutions)
table$variable <- rownames(table)

ggplot(table, aes(variable, post.mean)) +
  geom_point() +
  geom_point( colour = 'black', size = 3) +
  labs(y = "Posterior distribution") +
  labs(x = "") +
  theme_bw() +
  theme(text=element_text(size = 12)) +
  geom_hline(yintercept=0, linetype="dashed", color = "grey", size=1) +
  coord_flip() +
  geom_pointrange(aes(ymin = `l-95% CI`, ymax = `u-95% CI`))

# Remove intercept for visual purposes
table$variable
table = table[-1,] 

# modify names and re-run
table$variable
table$variable <- c("Inland habitat", "Mixed habitat", "Breeding latitude", "Migration distance", "Wing length")

# re-order factor levels
table$variable
table$variable <- factor(table$variable, levels=c("Breeding latitude", "Migration distance", "Inland habitat", "Mixed habitat", "Wing length"))

# Create figure
ggplot(table, aes(variable, post.mean)) +
  geom_point(size = 3, colour = 'black') +
  labs(y = "Posterior distribution", x = "") +
  theme_bw() +
  theme(text = element_text(size = 12)) +
  geom_hline(yintercept = 0, linetype = "dashed", color = "grey", size = 1) +
  coord_flip() +
  geom_errorbar(aes(ymin = `l-95% CI`, ymax = `u-95% CI`), width = 0, size = 1) 


## Model 1 using body mass instead : Gaussian with raw predictors, with body mass instead of wing chord
mod1_mass <-MCMCglmm(Age_migration1_sqrt ~ Nonbreeding_habitat + scale(Breeding_latitude) + scale(Migration_distance) + scale(Nonbreeding_mass),
                random=~animal,
                ginverse = list(animal = inverseA(mcc_tree, nodes = "TIPS", scale = TRUE)$Ainv),
                family="gaussian",
                prior=prior, 
                data=data, pl=TRUE, 
                nitt=5000000,thin=2500,burnin=100000, verbose =TRUE)

summary(mod1_mass)$solutions
vif(VIFmod1_mass<-glm(mod1_mass$Fixed$formula, na.action=na.omit, data= data))

## Plot model diagnostics for MCMCglmm
# For fixed effects
plot(mod1_mass$Sol)
# For random effects
plot(mod1_mass$VCV)
hist(mod1_mass$Liab)

# Calculate ESS
effectiveSize(mod1_mass$Sol[, 1:mod1_mass$Fixed$nfl, drop = FALSE])[[1]]

# Extract DIC
mod1_mass$DIC # lower DIC when using mass than when using wing chord
mod1$DIC

# Get lambda 
lambda <- mod1_mass$VCV[,'animal']/
  (mod1_mass$VCV[,'animal'] + mod1_mass$VCV[,'units'])

# Posterior mean of lambda
mean(lambda)
# Posterior mode of lambda
posterior.mode(lambda)
#HPD interval
HPDinterval(lambda)

## Plot results
table <- as.data.frame(summary(mod1)$solutions)
table$variable <- rownames(table)

ggplot(table, aes(variable, post.mean)) +
  geom_point() +
  geom_point( colour = 'black', size = 3) +
  labs(y = "Posterior distribution") +
  labs(x = "") +
  theme_bw() +
  theme(text=element_text(size = 12)) +
  geom_hline(yintercept=0, linetype="dashed", color = "grey", size=1) +
  coord_flip() +
  geom_pointrange(aes(ymin = `l-95% CI`, ymax = `u-95% CI`))

# Remove intercept for visual purposes
table$variable
table = table[-1,] 

# modify names and re-run
table$variable
table$variable <- c("Inland habitat", "Mixed habitat", "Breeding latitude", "Migration distance", "Wing length")

# re-order factor levels
table$variable
table$variable <- factor(table$variable, levels=c("Breeding latitude", "Migration distance", "Inland habitat", "Mixed habitat", "Wing length"))

# Create figure
ggplot(table, aes(variable, post.mean)) +
  geom_point(size = 3, colour = 'black') +
  labs(y = "Posterior distribution", x = "") +
  theme_bw() +
  theme(text = element_text(size = 12)) +
  geom_hline(yintercept = 0, linetype = "dashed", color = "grey", size = 1) +
  coord_flip() +
  geom_errorbar(aes(ymin = `l-95% CI`, ymax = `u-95% CI`), width = 0, size = 1) 


## Model 2: Gaussian with scaled and centred (numeric) predictors (presented in the main text)
mod2 <-MCMCglmm(Age_migration1_sqrt ~ Nonbreeding_habitat + scale(Breeding_latitude) + scale(Migration_distance) + scale(Wing_length),
                random=~animal,
                ginverse = list(animal = inverseA(mcc_tree, nodes = "TIPS", scale = TRUE)$Ainv),
                family="gaussian",
                prior=prior, 
                data=data, pl=TRUE, 
                nitt=5000000,thin=2500,burnin=100000, verbose =TRUE)

summary(mod2)$solutions
vif(VIFmod2<-glm(mod2$Fixed$formula, na.action=na.omit, data= data))

## Plot model diagnostics for MCMCglmm
# For fixed effects
plot(mod2$Sol)
# For random effects
plot(mod2$VCV)
hist(mod2$Liab)

# Calculate ESS
effectiveSize(mod2$Sol[, 1:mod2$Fixed$nfl, drop = FALSE])[[1]]

# Extract DIC
mod2$DIC

# Get lambda 
lambda <- mod2$VCV[,'animal']/
  (mod2$VCV[,'animal'] + mod2$VCV[,'units'])

# Posterior mean of lambda
mean(lambda)
# Posterior mode of lambda
posterior.mode(lambda)
#HPD interval
HPDinterval(lambda)

## Calculate marginal R² and conditional R² for MCMCglmm models
# This gives you a powerful way to partition the variance explained by fixed effects and the full model (fixed + random effects, including phylogeny). 
# These are analogues to R²_m and R²_c in mixed model frameworks like lme4.

# STEP 1: Extract posterior samples
Sol <- as.matrix(mod2$Sol)         # Fixed and random effects
VCV <- mod2$VCV                    # Variance components

# STEP 2: Subset Sol to only fixed effects (to match design matrix)
fixed_names <- colnames(mod2$X)    # Names of fixed effects
fixed_effects <- Sol[, fixed_names]  # Keep only fixed effect samples

# STEP 3: Compute fitted values across posterior samples
linear_pred <- mod2$X %*% t(fixed_effects)  # Design matrix %*% fixed effects

# STEP 4: Calculate variance explained by fixed effects (across posterior)
varF <- apply(linear_pred, 2, var)  # Variance per posterior sample

# STEP 5: Extract random and residual variances
varRand <- VCV[, "animal"]          # Random effect (phylogenetic)
varResid <- VCV[, "units"]          # Residual variance

# STEP 6: Calculate total variance
varTotal <- varF + varRand + varResid

# STEP 7: Calculate marginal and conditional R²
R2_marginal <- varF / varTotal
R2_conditional <- (varF + varRand) / varTotal

# STEP 8: Summarize results
cat("Marginal R² (Fixed effects only):\n")
print(summary(R2_marginal))
print(HPDinterval(R2_marginal))

cat("\nConditional R² (Fixed + Random effects):\n")
print(summary(R2_conditional))
print(HPDinterval(R2_conditional))

## Plot results
table <- as.data.frame(summary(mod2)$solutions)
table$variable <- rownames(table)

ggplot(table, aes(variable, post.mean)) +
  geom_point() +
  geom_point( colour = 'black', size = 3) +
  labs(y = "Posterior distribution") +
  labs(x = "") +
  theme_bw() +
  theme(text=element_text(size = 12)) +
  geom_hline(yintercept=0, linetype="dashed", color = "grey", size=1) +
  coord_flip() +
  geom_pointrange(aes(ymin = `l-95% CI`, ymax = `u-95% CI`))

# Remove intercept for visual purposes
table$variable
table = table[-1,] 

# modify names and re-run
table$variable
table$variable <- c("Inland habitat", "Mixed habitat", "Breeding latitude", "Migration distance", "Wing length")

# re-order factor levels
table$variable
table$variable <- factor(table$variable, levels=c("Breeding latitude", "Migration distance", "Inland habitat", "Mixed habitat", "Wing length"))

# Create figure
pdf("Fig3_posterior_means.pdf", width=7, height=7)
ggplot(table, aes(variable, post.mean)) +
  geom_point(size = 3, colour = 'black') +
  labs(y = "Posterior distribution", x = "") +
  theme_bw() +
  theme(text = element_text(size = 12)) +
  geom_hline(yintercept = 0, linetype = "dashed", color = "grey", size = 1) +
  coord_flip() +
  geom_errorbar(aes(ymin = `l-95% CI`, ymax = `u-95% CI`), width = 0, size = 0.75) 
dev.off()

## Sensitivity analyses
# First with the full dataset (37 species), then with the reduced dataset (30 species) 

## Model 2b: Gaussian with scaled and centred (numeric) predictors, but using Age_migration2_sqrt
mod2b <-MCMCglmm(Age_migration2_sqrt ~ Nonbreeding_habitat + scale(Breeding_latitude) + scale(Migration_distance) + scale(Wing_length),
                random=~animal,
                ginverse = list(animal = inverseA(mcc_tree, nodes = "TIPS", scale = TRUE)$Ainv),
                family="gaussian",
                prior=prior, 
                data=data, pl=TRUE, 
                nitt=5000000,thin=2500,burnin=100000, verbose =TRUE)

summary(mod2b)$solutions
vif(VIFmod2b<-glm(mod2b$Fixed$formula, na.action=na.omit, data= data))

## Plot model diagnostics for MCMCglmm
# For fixed effects
plot(mod2b$Sol)
# For random effects
plot(mod2b$VCV)
hist(mod2b$Liab)

# Calculate ESS
effectiveSize(mod2b$Sol[, 1:mod2b$Fixed$nfl, drop = FALSE])[[1]]

# Extract DIC
mod2b$DIC

# Get lambda 
lambda <- mod2b$VCV[,'animal']/
  (mod2b$VCV[,'animal'] + mod2b$VCV[,'units'])

# Posterior mean of lambda
mean(lambda)
# Posterior mode of lambda
posterior.mode(lambda)
#HPD interval
HPDinterval(lambda)

## Plot results
table <- as.data.frame(summary(mod2b)$solutions)
table$variable <- rownames(table)

ggplot(table, aes(variable, post.mean)) +
  geom_point() +
  geom_point( colour = 'black', size = 3) +
  labs(y = "Posterior distribution") +
  labs(x = "") +
  theme_bw() +
  theme(text=element_text(size = 12)) +
  geom_hline(yintercept=0, linetype="dashed", color = "grey", size=1) +
  coord_flip() +
  geom_pointrange(aes(ymin = `l-95% CI`, ymax = `u-95% CI`))

# Remove intercept for visual purposes
table$variable
table = table[-1,] 

# modify names and re-run
table$variable
table$variable <- c("Inland habitat", "Mixed habitat", "Breeding latitude", "Migration distance", "Wing length")

# re-order factor levels
table$variable
table$variable <- factor(table$variable, levels=c("Breeding latitude", "Migration distance", "Inland habitat", "Mixed habitat", "Wing length"))

# Plot again
ggplot(table, aes(variable, post.mean)) +
  geom_point(size = 3, colour = 'black') +
  labs(y = "Posterior distribution", x = "") +
  theme_bw() +
  theme(text = element_text(size = 12)) +
  geom_hline(yintercept = 0, linetype = "dashed", color = "grey", size = 1) +
  coord_flip() +
  geom_errorbar(aes(ymin = `l-95% CI`, ymax = `u-95% CI`), width = 0, size = 1) 


## Models using the reduced dataset
# Remove the seven (out of 37) species that could not be unambiguously assigned to a single category
# First remove from the data and then trim the tree
library(dplyr)
'%!in%' <- function(x,y)!('%in%'(x,y))
data2 <- data %>% filter(Species %!in% c("Sanderling","Marsh_Sandpiper", "Pacific_Golden_Plover", "Asian_Dowitcher",
                                             "Red_necked_Phalarope", "Lesser_Sand_Plover", "Wandering_Tattler"))

# Check whether the names match in the data and the tree
check2 <- name.check(phy = mcc_tree, data = data2, 
                    data.names = data2$animal)
# Look at check
check2

# Remove species missing from the data and rename trimmed tree
mcc_tree2 <- drop.tip(mcc_tree, check2$tree_not_data) 

name.check(phy = mcc_tree2, data = data2, 
           data.names = data2$animal)

## Model 2 reduced: Gaussian with scaled and centred (numeric) predictors, using the reduced dataset
mod2_red <-MCMCglmm(Age_migration1_sqrt ~ Nonbreeding_habitat + scale(Breeding_latitude) + scale(Migration_distance) + scale(Wing_length),
                random=~animal,
                ginverse = list(animal = inverseA(mcc_tree2, nodes = "TIPS", scale = TRUE)$Ainv),
                family="gaussian",
                prior=prior, 
                data=data2, pl=TRUE, 
                nitt=5000000,thin=2500,burnin=100000, verbose =TRUE)

summary(mod2_red)$solutions
vif(VIFmod2_red<-glm(mod2_red$Fixed$formula, na.action=na.omit, data= data2))

## Plot model diagnostics for MCMCglmm
# For fixed effects
plot(mod2_red$Sol)
# For random effects
plot(mod2_red$VCV)
hist(mod2_red$Liab)

# Calculate ESS
effectiveSize(mod2_red$Sol[, 1:mod2_red$Fixed$nfl, drop = FALSE])[[1]]

# Extract DIC
mod2_red$DIC

# Get lambda 
lambda <- mod2_red$VCV[,'animal']/
  (mod2_red$VCV[,'animal'] + mod2_red$VCV[,'units'])

# Posterior mean of lambda
mean(lambda)
# Posterior mode of lambda
posterior.mode(lambda)
#HPD interval
HPDinterval(lambda)

## Plot results
table <- as.data.frame(summary(mod2_red)$solutions)
table$variable <- rownames(table)

ggplot(table, aes(variable, post.mean)) +
  geom_point() +
  geom_point( colour = 'black', size = 3) +
  labs(y = "Posterior distribution") +
  labs(x = "") +
  theme_bw() +
  theme(text=element_text(size = 12)) +
  geom_hline(yintercept=0, linetype="dashed", color = "grey", size=1) +
  coord_flip() +
  geom_pointrange(aes(ymin = `l-95% CI`, ymax = `u-95% CI`))

# Remove intercept for visual purposes
table$variable
table = table[-1,] 

# modify names and re-run
table$variable
table$variable <- c("Inland habitat", "Mixed habitat", "Breeding latitude", "Migration distance", "Wing length")

# re-order factor levels
table$variable
table$variable <- factor(table$variable, levels=c("Breeding latitude", "Migration distance", "Inland habitat", "Mixed habitat", "Wing length"))

# Plot again
ggplot(table, aes(variable, post.mean)) +
  geom_point(size = 3, colour = 'black') +
  labs(y = "Posterior distribution", x = "") +
  theme_bw() +
  theme(text = element_text(size = 12)) +
  geom_hline(yintercept = 0, linetype = "dashed", color = "grey", size = 1) +
  coord_flip() +
  geom_errorbar(aes(ymin = `l-95% CI`, ymax = `u-95% CI`), width = 0, size = 1) 


## Model 2b reduced: Gaussian with scaled and centred (numeric) predictors, but using Age_migration2_sqrt and the reduced dataset
mod2b_red <-MCMCglmm(Age_migration2_sqrt ~ Nonbreeding_habitat + scale(Breeding_latitude) + scale(Migration_distance) + scale(Wing_length),
                 random=~animal,
                 ginverse = list(animal = inverseA(mcc_tree2, nodes = "TIPS", scale = TRUE)$Ainv),
                 family="gaussian",
                 prior=prior, 
                 data=data2, pl=TRUE, 
                 nitt=5000000,thin=2500,burnin=100000, verbose =TRUE)

summary(mod2b_red)$solutions
vif(VIFmod2b_red<-glm(mod2b_red$Fixed$formula, na.action=na.omit, data= data2))

## Plot model diagnostics for MCMCglmm
# For fixed effects
plot(mod2b_red$Sol)
# For random effects
plot(mod2b_red$VCV)
hist(mod2b_red$Liab)

# Calculate ESS
effectiveSize(mod2b_red$Sol[, 1:mod2b_red$Fixed$nfl, drop = FALSE])[[1]]

# Extract DIC
mod2b_red$DIC

# Get lambda 
lambda <- mod2b_red$VCV[,'animal']/
  (mod2b_red$VCV[,'animal'] + mod2b_red$VCV[,'units'])

# Posterior mean of lambda
mean(lambda)
# Posterior mode of lambda
posterior.mode(lambda)
#HPD interval
HPDinterval(lambda)

## Plot results
table <- as.data.frame(summary(mod2b_red)$solutions)
table$variable <- rownames(table)

ggplot(table, aes(variable, post.mean)) +
  geom_point() +
  geom_point( colour = 'black', size = 3) +
  labs(y = "Posterior distribution") +
  labs(x = "") +
  theme_bw() +
  theme(text=element_text(size = 12)) +
  geom_hline(yintercept=0, linetype="dashed", color = "grey", size=1) +
  coord_flip() +
  geom_pointrange(aes(ymin = `l-95% CI`, ymax = `u-95% CI`))

# Remove intercept for visual purposes
table$variable
table = table[-1,] 

# modify names and re-run
table$variable
table$variable <- c("Inland habitat", "Mixed habitat", "Breeding latitude", "Migration distance", "Wing length")

# re-order factor levels
table$variable
table$variable <- factor(table$variable, levels=c("Breeding latitude", "Migration distance", "Inland habitat", "Mixed habitat", "Wing length"))

# Plot again
ggplot(table, aes(variable, post.mean)) +
  geom_point(size = 3, colour = 'black') +
  labs(y = "Posterior distribution", x = "") +
  theme_bw() +
  theme(text = element_text(size = 12)) +
  geom_hline(yintercept = 0, linetype = "dashed", color = "grey", size = 1) +
  coord_flip() +
  geom_errorbar(aes(ymin = `l-95% CI`, ymax = `u-95% CI`), width = 0, size = 1) 


## Ordinal models. These are the same as above but using age as an ordinal factor, an ordinal distribution and an ordinal prior. 
ordinal.prior<-list(R=list(V=1, fix=1), G=list(G1=list(V=1, nu=1000, alpha.mu=0, alpha.V=1)))

str(data)
data$Age_migration1 <- as.ordered(data$Age_migration1) # ensures MCMCglmm correctly applies an ordinal likelihood, respecting the ordering of levels
# as.factor() will work, but it treats categories as nominal rather than ordinal.

## Model 2 ordinal: ordinal with scaled and centred (numeric) predictors
mod2_ord <-MCMCglmm(Age_migration1 ~ Nonbreeding_habitat + scale(Breeding_latitude) + scale(Migration_distance) + scale(Wing_length),
                random=~animal,
                ginverse = list(animal = inverseA(mcc_tree, nodes = "TIPS", scale = TRUE)$Ainv),
                family="ordinal",
                prior=ordinal.prior, 
                data=data, pl=TRUE, 
                nitt=5000000,thin=2500,burnin=100000, verbose =TRUE)

summary(mod2_ord)$solutions

## Plot model diagnostics for MCMCglmm
# For fixed effects
plot(mod2_ord$Sol)
# For random effects
plot(mod2_ord$VCV)
hist(mod2_ord$Liab)

# Calculate ESS
effectiveSize(mod2_ord$Sol[, 1:mod2_ord$Fixed$nfl, drop = FALSE])[[1]]

# Extract DIC
mod2_ord$DIC

# Get lambda 
lambda <- mod2_ord$VCV[,'animal']/
  (mod2_ord$VCV[,'animal'] + mod2_ord$VCV[,'units'])

# Posterior mean of lambda
mean(lambda)
# Posterior mode of lambda
posterior.mode(lambda)
#HPD interval
HPDinterval(lambda)

## Calculate marginal R² and conditional R² for MCMCglmm models
# This gives you a powerful way to partition the variance explained by fixed effects and the full model (fixed + random effects, including phylogeny). 
# These are analogues to R²_m and R²_c in mixed model frameworks like lme4.

# STEP 1: Extract posterior samples
Sol <- as.matrix(mod2_ord$Sol)         # Fixed and random effects
VCV <- mod2_ord$VCV                    # Variance components

# STEP 2: Subset Sol to only fixed effects (to match design matrix)
fixed_names <- colnames(mod2_ord$X)    # Names of fixed effects
fixed_effects <- Sol[, fixed_names]  # Keep only fixed effect samples

# STEP 3: Compute fitted values across posterior samples
linear_pred <- mod2_ord$X %*% t(fixed_effects)  # Design matrix %*% fixed effects

# STEP 4: Calculate variance explained by fixed effects (across posterior)
varF <- apply(linear_pred, 2, var)  # Variance per posterior sample

# STEP 5: Extract random and residual variances
varRand <- VCV[, "animal"]          # Random effect (phylogenetic)
varResid <- VCV[, "units"]          # Residual variance

# STEP 6: Calculate total variance
varTotal <- varF + varRand + varResid

# STEP 7: Calculate marginal and conditional R²
R2_marginal <- varF / varTotal
R2_conditional <- (varF + varRand) / varTotal

# STEP 8: Summarize results
cat("Marginal R² (Fixed effects only):\n")
print(summary(R2_marginal))
print(HPDinterval(R2_marginal))

cat("\nConditional R² (Fixed + Random effects):\n")
print(summary(R2_conditional))
print(HPDinterval(R2_conditional))

## Plot results
table <- as.data.frame(summary(mod2_ord)$solutions)
table$variable <- rownames(table)

ggplot(table, aes(variable, post.mean)) +
  geom_point() +
  geom_point( colour = 'black', size = 3) +
  labs(y = "Posterior distribution") +
  labs(x = "") +
  theme_bw() +
  theme(text=element_text(size = 12)) +
  geom_hline(yintercept=0, linetype="dashed", color = "grey", size=1) +
  coord_flip() +
  geom_pointrange(aes(ymin = `l-95% CI`, ymax = `u-95% CI`))

# Remove intercept for visual purposes
table$variable
table = table[-1,] 

# modify names and re-run
table$variable
table$variable <- c("Inland habitat", "Mixed habitat", "Breeding latitude", "Migration distance", "Wing length")

# re-order factor levels
table$variable
table$variable <- factor(table$variable, levels=c("Breeding latitude", "Migration distance", "Inland habitat", "Mixed habitat", "Wing length"))

# Plot again
ggplot(table, aes(variable, post.mean)) +
  geom_point(size = 3, colour = 'black') +
  labs(y = "Posterior distribution", x = "") +
  theme_bw() +
  theme(text = element_text(size = 12)) +
  geom_hline(yintercept = 0, linetype = "dashed", color = "grey", size = 1) +
  coord_flip() +
  geom_errorbar(aes(ymin = `l-95% CI`, ymax = `u-95% CI`), width = 0, size = 1) 


## Model 2b ordinal: ordinal with scaled and centred (numeric) predictors, but using Age_migration2
data$Age_migration2 <- as.ordered(data$Age_migration2) # ensures MCMCglmm correctly applies an ordinal likelihood, respecting the ordering of levels

mod2b_ord <-MCMCglmm(Age_migration2 ~ Nonbreeding_habitat + scale(Breeding_latitude) + scale(Migration_distance) + scale(Wing_length),
                 random=~animal,
                 ginverse = list(animal = inverseA(mcc_tree, nodes = "TIPS", scale = TRUE)$Ainv),
                 family="ordinal",
                 prior=ordinal.prior, 
                 data=data, pl=TRUE, 
                 nitt=5000000,thin=2500,burnin=100000, verbose =TRUE)

summary(mod2b_ord)$solutions

## Plot model diagnostics for MCMCglmm
# For fixed effects
plot(mod2b_ord$Sol)
# For random effects
plot(mod2b_ord$VCV)
hist(mod2b_ord$Liab)

# Calculate ESS
effectiveSize(mod2b_ord$Sol[, 1:mod2b_ord$Fixed$nfl, drop = FALSE])[[1]]

# Extract DIC
mod2b_ord$DIC

# Get lambda 
lambda <- mod2b_ord$VCV[,'animal']/
  (mod2b_ord$VCV[,'animal'] + mod2b_ord$VCV[,'units'])

# Posterior mean of lambda
mean(lambda)
# Posterior mode of lambda
posterior.mode(lambda)
#HPD interval
HPDinterval(lambda)

## Plot results
table <- as.data.frame(summary(mod2b_ord)$solutions)
table$variable <- rownames(table)

ggplot(table, aes(variable, post.mean)) +
  geom_point() +
  geom_point( colour = 'black', size = 3) +
  labs(y = "Posterior distribution") +
  labs(x = "") +
  theme_bw() +
  theme(text=element_text(size = 12)) +
  geom_hline(yintercept=0, linetype="dashed", color = "grey", size=1) +
  coord_flip() +
  geom_pointrange(aes(ymin = `l-95% CI`, ymax = `u-95% CI`))

# Remove intercept for visual purposes
table$variable
table = table[-1,] 

# modify names and re-run
table$variable
table$variable <- c("Inland habitat", "Mixed habitat", "Breeding latitude", "Migration distance", "Wing length")

# re-order factor levels
table$variable
table$variable <- factor(table$variable, levels=c("Breeding latitude", "Migration distance", "Inland habitat", "Mixed habitat", "Wing length"))

# Plot again
ggplot(table, aes(variable, post.mean)) +
  geom_point(size = 3, colour = 'black') +
  labs(y = "Posterior distribution", x = "") +
  theme_bw() +
  theme(text = element_text(size = 12)) +
  geom_hline(yintercept = 0, linetype = "dashed", color = "grey", size = 1) +
  coord_flip() +
  geom_errorbar(aes(ymin = `l-95% CI`, ymax = `u-95% CI`), width = 0, size = 1) 


### Finally the ordinal models using the reduced dataset (data2)

## Model 2 ordinal reduced: ordinal with scaled and centred (numeric) predictors, but using the reduced dataset
data2$Age_migration1 <- as.ordered(data2$Age_migration1) # ensures MCMCglmm correctly applies an ordinal likelihood, respecting the ordering of levels

mod2_ord_red <-MCMCglmm(Age_migration1 ~ Nonbreeding_habitat + scale(Breeding_latitude) + scale(Migration_distance) + scale(Wing_length),
                    random=~animal,
                    ginverse = list(animal = inverseA(mcc_tree2, nodes = "TIPS", scale = TRUE)$Ainv),
                    family="ordinal",
                    prior=ordinal.prior, 
                    data=data2, pl=TRUE, 
                    nitt=5000000,thin=2500,burnin=100000, verbose =TRUE)

summary(mod2_ord_red)$solutions

## Plot model diagnostics for MCMCglmm
# For fixed effects
plot(mod2_ord_red$Sol)
# For random effects
plot(mod2_ord_red$VCV)
hist(mod2_ord_red$Liab)

# Calculate ESS
effectiveSize(mod2_ord_red$Sol[, 1:mod2_ord_red$Fixed$nfl, drop = FALSE])[[1]]

# Extract DIC
mod2_ord_red$DIC

# Get lambda 
lambda <- mod2_ord_red$VCV[,'animal']/
  (mod2_ord_red$VCV[,'animal'] + mod2_ord_red$VCV[,'units'])

# Posterior mean of lambda
mean(lambda)
# Posterior mode of lambda
posterior.mode(lambda)
#HPD interval
HPDinterval(lambda)

## Plot results
table <- as.data.frame(summary(mod2_ord_red)$solutions)
table$variable <- rownames(table)

ggplot(table, aes(variable, post.mean)) +
  geom_point() +
  geom_point( colour = 'black', size = 3) +
  labs(y = "Posterior distribution") +
  labs(x = "") +
  theme_bw() +
  theme(text=element_text(size = 12)) +
  geom_hline(yintercept=0, linetype="dashed", color = "grey", size=1) +
  coord_flip() +
  geom_pointrange(aes(ymin = `l-95% CI`, ymax = `u-95% CI`))

# Remove intercept for visual purposes
table$variable
table = table[-1,] 

# modify names and re-run
table$variable
table$variable <- c("Inland habitat", "Mixed habitat", "Breeding latitude", "Migration distance", "Wing length")

# re-order factor levels
table$variable
table$variable <- factor(table$variable, levels=c("Breeding latitude", "Migration distance", "Inland habitat", "Mixed habitat", "Wing length"))

# Plot again
ggplot(table, aes(variable, post.mean)) +
  geom_point(size = 3, colour = 'black') +
  labs(y = "Posterior distribution", x = "") +
  theme_bw() +
  theme(text = element_text(size = 12)) +
  geom_hline(yintercept = 0, linetype = "dashed", color = "grey", size = 1) +
  coord_flip() +
  geom_errorbar(aes(ymin = `l-95% CI`, ymax = `u-95% CI`), width = 0, size = 1) 


## Model 2b ordinal reduced: ordinal with scaled and centred (numeric) predictors, but using Age_migration2 and reduced dataset
data2$Age_migration2 <- as.ordered(data2$Age_migration2) # ensures MCMCglmm correctly applies an ordinal likelihood, respecting the ordering of levels

mod2b_ord_red <-MCMCglmm(Age_migration2 ~ Nonbreeding_habitat + scale(Breeding_latitude) + scale(Migration_distance) + scale(Wing_length),
                     random=~animal,
                     ginverse = list(animal = inverseA(mcc_tree2, nodes = "TIPS", scale = TRUE)$Ainv),
                     family="ordinal",
                     prior=ordinal.prior, 
                     data=data2, pl=TRUE, 
                     nitt=5000000,thin=2500,burnin=100000, verbose =TRUE)

summary(mod2b_ord_red)$solutions

## Plot model diagnostics for MCMCglmm
# For fixed effects
plot(mod2b_ord$Sol)
# For random effects
plot(mod2b_ord$VCV)
hist(mod2b_ord$Liab)

# Calculate ESS
effectiveSize(mod2b_ord$Sol[, 1:mod2b_ord$Fixed$nfl, drop = FALSE])[[1]]

# Extract DIC
mod2b_ord$DIC

# Get lambda 
lambda <- mod2b_ord$VCV[,'animal']/
  (mod2b_ord$VCV[,'animal'] + mod2b_ord$VCV[,'units'])

# Posterior mean of lambda
mean(lambda)
# Posterior mode of lambda
posterior.mode(lambda)
#HPD interval
HPDinterval(lambda)

## Plot results
table <- as.data.frame(summary(mod2b_ord)$solutions)
table$variable <- rownames(table)

ggplot(table, aes(variable, post.mean)) +
  geom_point() +
  geom_point( colour = 'black', size = 3) +
  labs(y = "Posterior distribution") +
  labs(x = "") +
  theme_bw() +
  theme(text=element_text(size = 12)) +
  geom_hline(yintercept=0, linetype="dashed", color = "grey", size=1) +
  coord_flip() +
  geom_pointrange(aes(ymin = `l-95% CI`, ymax = `u-95% CI`))

# Remove intercept for visual purposes
table$variable
table = table[-1,] 

# modify names and re-run
table$variable
table$variable <- c("Inland habitat", "Mixed habitat", "Breeding latitude", "Migration distance", "Wing length")

# re-order factor levels
table$variable
table$variable <- factor(table$variable, levels=c("Breeding latitude", "Migration distance", "Inland habitat", "Mixed habitat", "Wing length"))

# Plot again
ggplot(table, aes(variable, post.mean)) +
  geom_point(size = 3, colour = 'black') +
  labs(y = "Posterior distribution", x = "") +
  theme_bw() +
  theme(text = element_text(size = 12)) +
  geom_hline(yintercept = 0, linetype = "dashed", color = "grey", size = 1) +
  coord_flip() +
  geom_errorbar(aes(ymin = `l-95% CI`, ymax = `u-95% CI`), width = 0, size = 1) 


#END(not run)
