# Supplementary material for: Coastal Shorebirds Delay Maturity More Than Inland Ones
Source: Ecol Evol. 2025 Jun 27;15(7):e71679. doi: 10.1002/ece3.71679 (PMC12203014; doi:10.1002/ece3.71679)
Supplement: Supplementary file 1 — Data S1 [file ECE3-15-e71679-s001.zip › ece371679-sup-0003-DataS3.csv]

Species	Scientific	Age_migration1	Age_migration2	Clutch_size	Nonbreeding_habitat	Breeding_latitude	Migrattion_distance	Wing_length	Nonbreeding_mass
Oriental_Pratincole	Glareola_maldivarum	1	1	3	Inland	30	6699	183	75
Little_Curlew	Numenius_minutus	1	1	4	Inland	65	9630	183	148
Eastern_Curlew	Numenius_madagascariensis	4	4	4	Coastal	55	10216	309	770
Whimbrel	Numenius_phaeopus	4	4	4	Coastal	65	11242	235	357
Black_tailed_Godwit	Limosa_limosa	3	3	4	Mixed	50	9525	194.5	230.5
Bar_tailed_Godwit	Limosa_lapponica	4	4	4	Coastal	70	11724	225	289.5
Asian_Dowitcher	Limnodromus_semipalmatus	2	3	3	Coastal	54	8876	178	156
Lathams_Snipe	Gallinago_hardwickii	1	1	4	Inland	42	10049	159	149.3
Swinhoes_Snipe	Gallinago_megala	1	1	4	Inland	58.5	9211	140	120
Little_Stint	Calidris_minuta	1	1	4	Mixed	70	11619	98	22
Red_necked_Stint	Calidris_ruficollis	2	2	4	Mixed	65	11514	104	29
Long_toed_Stint	Calidris_subminuta	1	1	4	Inland	55	10195	94	24
Pectoral_Sandpiper	Calidris_melanotos	1	1	4	Inland	70	11514	138	61
Sanderling	Calidris_alba	2	1	4	Coastal	70	11933	124	57
Sharp_tailed_Sandpiper	Calidris_acuminata	1	1	4	Mixed	65	11096	134	66
Broad_billed_Sandpiper	Limicola_falcinellus	2	2	4	Coastal	68	11305	107.5	37.1
Ruff	Philomachus_pugnax	1	1	4	Inland	55	10258	175	136
Great_Knot	Calidris_tenuirostris	4	4	4	Coastal	63	11305	188	152.5
Red_Knot	Calidris_canutus	4	4	4	Coastal	70	11514	158	115
Curlew_Sandpiper	Calidris_ferruginea	2	2	4	Coastal	70	11786	131	55
Ruddy_Turnstone	Arenaria_interpres	3	3	4	Coastal	70	11514	152	99
Marsh_Sandpiper	Tringa_stagnatilis	1	2	4	Mixed	53	9839	136.5	68
Redshank	Tringa_totanus	2	2	4	Coastal	40	7955	159	113
Common_Greenshank	Tringa_nebularia	2	2	4	Mixed	60	10530	168.7	164.5
Grey_tailed_Tattler	Heteroscelus_brevipes	3	3	4	Coastal	60	10782	162	99
Wandering_Tattler	Heteroscelus_incanus	3	4	4	Coastal	65	12247	172	120
Wood_Sandpiper	Tringa_glareola	1	1	4	Inland	55	10195	124	60
Red_necked_Phalarope	Phalaropus_lobatus	2	1	4	Coastal	60	10782	111	31
Common_Sandpiper	Actitis_hypoleucos	1	1	4	Mixed	55	10049	109	47
Terek_Sandpiper	Xenus_cinereus	2	2	4	Coastal	65	11221	132	70
Grey_Plover	Pluvialis_squatarola	2	2	4	Coastal	74	11828	200	221.55
Pacific_Golden_Plover	Pluvialis_fulva	1	2	4	Mixed	72	12456	165.5	129.4
Greater_Sand_Plover	Charadrius_leschenaultii	2	2	3	Coastal	45	9190	142	74.8
Little_Ringed_Plover	Charadrius_dubius	1	1	4	Inland	47	8165	116.5	31
Double_banded_Plover	Charadrius_bicinctus	1	1	3	Mixed	-43	2219	127	59.4
Lesser_Sand_Plover	Charadrius_mongolus	2	3	3	Coastal	55	10153	131	64
Oriental_Plover	Charadrius_veredus	1	1	3	Inland	43	7662	165	95
