# Supplementary material for: Coastal Shorebirds Delay Maturity More Than Inland Ones
Source: Ecol Evol. 2025 Jun 27;15(7):e71679. doi: 10.1002/ece3.71679 (PMC12203014; doi:10.1002/ece3.71679)
Supplement: Supplementary file 1 — Data S1 [file ECE3-15-e71679-s001.zip › ece371679-sup-0004-DataS4.trees]

((((((Limnodromus_semipalmatus:29.561329,(Gallinago_hardwickii:8.420792,Gallinago_megala:8.420792):21.140537):7.097582889,((((Heteroscelus_brevipes:5.836801,Heteroscelus_incanus:5.836801):9.42353475,(Tringa_nebularia:15.16968167,(Tringa_stagnatilis:10.3209475,(Tringa_totanus:8.77038,Tringa_glareola:8.77038):1.5505675):4.848734167):0.09065408333):15.68177808,Actitis_hypoleucos:30.94211383):1.815496024,(Xenus_cinereus:30.519854,Phalaropus_lobatus:30.519854):2.237755857):3.901302032):0.6759936944,(Arenaria_interpres:30.79338573,((Calidris_ferruginea:19.51137142,(Calidris_subminuta:17.4619849,(Calidris_acuminata:17.21192687,((Calidris_ruficollis:9.8337485,(Calidris_minuta:7.078285,Calidris_alba:7.078285):2.7554635):5.499354333,Calidris_melanotos:15.33310283):1.878824042):0.250058025):2.049386517):1.570528208,((Philomachus_pugnax:17.668928,Limicola_falcinellus:17.668928):2.31660225,(Calidris_canutus:12.4651935,Calidris_tenuirostris:12.4651935):7.52033675):1.096369375):9.711486102):6.541519856):3.027277208,(Limosa_limosa:15.865412,Limosa_lapponica:15.865412):24.49677079):2.624666849,(Numenius_phaeopus:20.0592545,(Numenius_minutus:2.654655,Numenius_madagascariensis:2.654655):17.4045995):22.92759514):18.85733655,(Glareola_maldivarum:61.84418619,((Charadrius_dubius:35.23993375,(Charadrius_bicinctus:18.26347167,((Charadrius_mongolus:0.349825,Charadrius_leschenaultii:0.349825):4.6549085,Charadrius_veredus:5.0047335):13.25873817):16.97646208):7.65035635,(Pluvialis_fulva:8.612354,Pluvialis_squatarola:8.612354):34.2779361):18.95389609):7.105427358e-15);
